# Supplementary material for: Role of epigenetics in the clinical evolution of COVID-19 disease. Epigenome-wide association study identifies markers of severe outcome
Source: Eur J Med Res. 2023 Feb 17;28:81. doi: 10.1186/s40001-023-01032-7 (PMC9936487; doi:10.1186/s40001-023-01032-7)
Supplement: Supplementary file 1 — Additional file 1: Detailed clinical information of COVID-19 patients. [file 40001_2023_1032_MOESM1_ESM.xlsx]

## Sheet: Clinical_data
Additional_File_1
Sample_Name_Processed	Exp_Batch	Sample_Group	Gender	Age	PC1	Smoking	Obesity	Longer_Waiting_Time	Fever(>37.3°C)	Hypertension	Diabetes	Cardiovascular_Coronary_heart_disease	Respiratory_Disease	Cerebrovascular_disease	Cancer	Elevated_Creatinine(>1.33)	Reduced_Albumine(<4)	Elevated_AsT(>40)	Elevated_LDH(>245)	Elevated_C_reactive_protein(>8.2)	Elevated_D-Dimer(>1000)	Elevated_White_Cell_Count(>4)	High_Levels_LDL	Pharm_therap_hospit_Lopinavir/Ritonavir	Pharm_therap_hospit_Darunavir	Pharm_therap_hospi_Hydroxychloroquine_Chloroquine	Pharm_therap_hospit_Tocilizumab	Pharm_therap_hospit_Remdesivir	Pharm_therap_hospit_Steroid	Pharm_therap_hospit_FANS	Pharm_therap_hospit_Paracetamol	Eparine	Antibiotics	Antiarrhythmic_Drugs	Beta_blockers	Angiotensin_converting_enzyme_(ACE)_inhibitors	Sartans	Anti_Diabetic	Statin	Opioids
DC1_31_AU_BIS12_B_MILD	B	MILD	M	50.2795	-0.99869	No	No	5	Yes	No	No	No	No	No	No	No	Yes	No	Yes	Yes	Yes	No	No	No	Yes	Yes	No	No	No	No	Yes	Yes	Yes	No	No	No	No	No	No	No
DC1_24_AU_BIS11_B_MILD	B	MILD	M	51.526	-1.66922	No	No	21	No	No	No	No	No	No	No	No	Yes	No	No	Yes	Yes	No	No	No	No	Yes	No	No	No	No	Yes	Yes	Yes	No	No	No	No	No	No	No
DC1_12_AU_BIS04_A_MILD	A	MILD	M	43.8849	-1.88236	No	Yes	8	No	No	No	No	No	No	No	No	No	No	Yes	No	No	No	No	No	Yes	Yes	No	No	No	No	No	No	Yes	No	No	No	No	No	No	No
DC1_23_AU_BIS10_B_MILD	B	MILD	M	71.9671	-1.48963	No	No	14	No	No	No	No	No	No	No	No	Yes	Yes	Yes	Yes	Yes	No	No	No	Yes	Yes	No	No	No	No	No	Yes	No	No	No	No	No	No	No	No
DC1_51_AU_BIS19_B_MILD	B	MILD	M	57.5781	-2.35403	No	No	7	Yes	No	Yes	No	No	No	No	No	Yes	No	No	No	Yes	No	No	No	Yes	Yes	No	No	No	No	Yes	Yes	Yes	No	Yes	No	No	No	No	No
DC1_11_AU_BIS06_B_MILD	B	MILD	M	72.2	0.032451	Yes	No	13	Yes	Yes	No	Yes	No	Yes	No	Yes	Yes	No	Yes	No	Yes	No	No	No	No	Yes	No	No	No	No	No	Yes	Yes	No	Yes	Yes	No	No	No	No
DC1_54_AU_BIS17_A_SEVERE	A	SEVERE	F	66.6658	-2.47177	Yes	Yes	11	No	No	No	No	No	No	No	No	Yes	Yes	Yes	Yes	No	No	No	Yes	No	Yes	Yes	No	Yes	No	No	Yes	Yes	No	No	No	No	No	No	Yes
DC1_10_AU_BIS05_B_SEVERE	B	SEVERE	M	74.611	-0.92458	Yes	No	12	No	Yes	No	Yes	Yes	No	No	No	Yes	No	No	No	No	No	No	Yes	No	Yes	No	No	Yes	No	Yes	Yes	Yes	No	No	No	Yes	No	No	Yes
DC1_64_AU_BIS21_A_MILD	A	MILD	F	81.6849	-2.18776	No	No	15	No	Yes	No	Yes	Yes	No	No	No	Yes	Yes	Yes	No	Yes	No	No	No	No	No	No	No	No	No	No	No	No	No	No	No	No	No	No	No
DC1_02_AU_BIS01_A_MILD	A	MILD	M	63.4959	-3.29094	No	Yes	18	No	No	Yes	No	No	No	No	No	Yes	No	No	No	No	No	No	Yes	No	Yes	No	No	No	No	No	Yes	No	No	No	No	No	Yes	No	No
DC1_34_AU_BIS12_A_MILD	A	MILD	F	84.4219	-1.97133	Yes	No	7	Yes	Yes	No	Yes	No	No	No	No	Yes	No	No	No	Yes	No	Yes	Yes	No	Yes	No	No	No	No	Yes	Yes	Yes	No	Yes	No	Yes	No	Yes	No
DC1_58_AU_BIS19_A_MILD	A	MILD	M	49.0712	0.509202	No	No	18	No	No	No	No	No	No	No	No	Yes	Yes	Yes	Yes	Yes	No	No	No	Yes	Yes	No	No	No	No	Yes	Yes	Yes	No	Yes	No	No	No	No	No
DC1_07_AU_BIS03_B_MILD	B	MILD	M	52.5233	-2.82402	Yes	No	7	No	Yes	No	Yes	No	No	No	No	Yes	No	Yes	No	Yes	No	Yes	Yes	No	Yes	No	No	No	No	No	Yes	Yes	No	No	No	No	No	No	No
DC1_49_AU_BIS18_B_MILD	B	MILD	M	67.526	0.111329	Yes	No	9	No	Yes	No	Yes	No	No	No	No	Yes	No	No	Yes	No	No	No	Yes	No	Yes	No	No	Yes	No	No	No	Yes	No	No	No	No	No	No	No
DC1_27_AU_BIS10_A_MILD	A	MILD	M	65.8219	-0.197	No	Yes	6	No	Yes	No	Yes	Yes	No	No	No	Yes	Yes	Yes	Yes	Yes	No	No	Yes	No	Yes	Yes	No	No	No	No	Yes	Yes	No	No	No	No	No	No	No
DC1_13_AU_BIS05_A_SEVERE	A	SEVERE	M	71.1041	2.84649	Yes	No	9	Yes	Yes	Yes	Yes	Yes	Yes	No	No	Yes	No	Yes	Yes	Yes	No	No	No	No	Yes	No	No	Yes	No	Yes	Yes	Yes	Yes	No	Yes	No	No	No	Yes
DC1_65_AU_BIS26_B_SEVERE	B	SEVERE	M	42.4877	1.51032	Yes	No	2	Yes	No	No	No	No	No	No	No	No	Yes	No	Yes	Yes	No	No	No	Yes	Yes	No	No	No	No	Yes	Yes	Yes	No	No	No	No	No	No	Yes
DC1_06_AU_BIS03_A_SEVERE	A	SEVERE	F	79.5945	2.54393	Yes	No	20	No	No	No	Yes	No	No	No	No	Yes	No	No	No	No	No	No	No	Yes	Yes	No	No	No	No	Yes	Yes	Yes	No	No	No	No	No	No	Yes
DC1_53_AU_BIS21_B_MILD	B	MILD	M	34.0658	-1.71147	No	No	4	No	No	No	No	No	No	No	No	No	No	Yes	No	Yes	No	No	No	No	Yes	No	No	No	No	No	Yes	Yes	No	No	No	No	No	No	No
DC1_63_AU_BIS25_B_MILD	B	MILD	M	61.6247	0.282837	No	No	7	Yes	No	No	No	No	No	No	No	Yes	No	No	No	Yes	No	No	No	Yes	Yes	No	No	No	No	Yes	Yes	Yes	No	No	No	No	No	No	No
DC1_08_AU_BIS04_B_SEVERE	B	SEVERE	M	89.4822	1.13662	No	No	6	No	No	No	Yes	No	No	No	Yes	Yes	No	Yes	No	Yes	No	No	No	No	No	No	No	No	No	No	Yes	Yes	No	Yes	No	No	No	No	Yes
DC1_04_AU_BIS02_A_SEVERE	A	SEVERE	M	69.8055	2.00194	No	No	13	Yes	Yes	No	Yes	Yes	No	No	No	Yes	No	Yes	Yes	Yes	No	No	Yes	Yes	Yes	Yes	No	Yes	No	Yes	Yes	Yes	No	Yes	No	Yes	No	No	Yes
DC1_22_AU_BIS09_A_MILD	A	MILD	F	84.9205	1.64681	No	Yes	1	Yes	Yes	Yes	Yes	Yes	Yes	No	No	Yes	No	Yes	Yes	Yes	No	Yes	No	No	No	No	No	No	No	Yes	Yes	Yes	No	No	No	No	No	No	No
DC1_62_AU_BIS24_B_SEVERE	B	SEVERE	M	88.8685	0.557064	No	No	4	No	Yes	Yes	Yes	Yes	Yes	No	No	Yes	No	Yes	Yes	Yes	No	No	No	No	Yes	No	No	Yes	No	No	Yes	Yes	No	Yes	No	No	No	No	Yes
DC1_40_AU_BIS13_A_SEVERE	A	SEVERE	M	83.6192	-0.32091	No	No	10	Yes	No	No	No	No	No	No	No	Yes	Yes	Yes	No	Yes	No	Yes	No	No	No	No	No	No	No	No	No	No	No	No	No	No	No	No	No
DC1_52_AU_BIS20_B_SEVERE	B	SEVERE	M	78.6411	1.42244	No	No	3	Yes	Yes	No	Yes	No	No	No	No	Yes	Yes	Yes	Yes	Yes	No	No	Yes	Yes	Yes	No	No	Yes	No	Yes	Yes	Yes	No	Yes	No	Yes	No	No	Yes
DC1_17_AU_BIS07_A_SEVERE	A	SEVERE	F	93.4411	3.04926	No	No	0	No	Yes	No	Yes	No	Yes	No	No	Yes	Yes	Yes	Yes	Yes	No	No	No	No	No	No	No	No	No	Yes	Yes	Yes	Yes	Yes	No	No	No	No	No
DC1_47_AU_BIS14_A_MILD	A	MILD	F	80.8767	-3.0863	No	No	9	No	Yes	No	Yes	No	No	No	No	Yes	No	Yes	No	No	No	No	No	No	No	No	No	No	No	No	No	No	No	No	No	No	No	No	No
DC1_16_AU_BIS06_A_MILD	A	MILD	F	87.6082	-2.59936	No	No	5	No	Yes	No	Yes	No	Yes	No	No	Yes	No	No	No	No	No	No	No	No	No	No	No	No	No	No	No	No	No	No	No	No	No	No	No
DC1_60_AU_BIS20_A_MILD	A	MILD	M	42.6274	-1.12241	No	No	5	No	No	No	Yes	No	No	No	No	No	No	No	No	No	No	No	No	No	No	No	No	No	No	No	No	No	No	No	No	No	No	No	No
DC1_15_AU_BIS08_B_SEVERE	B	SEVERE	M	50.2877	0.725878	No	No	14	No	Yes	Yes	Yes	No	No	No	No	Yes	Yes	Yes	Yes	Yes	No	No	No	Yes	Yes	No	No	Yes	No	Yes	Yes	Yes	No	Yes	No	No	No	No	Yes
DC1_59_AU_BIS22_B_MILD	B	MILD	M	63.0466	-0.32558	No	Yes	5	No	Yes	No	Yes	No	No	No	No	Yes	Yes	Yes	No	No	No	No	No	Yes	Yes	No	No	Yes	No	No	Yes	Yes	No	Yes	No	No	No	No	No
DC2_122_AU_BIS26_A_MILD	A	MILD	M	88.1288	0.517317	No	No	28	Yes	Yes	No	Yes	No	No	No	No	Yes	Yes	No	No	No	No	No	No	No	No	No	Yes	Yes	Yes	No	Yes	No	No	Yes	Yes	No	No	No	No
DC1_01_AU_BIS01_B_MILD	B	MILD	M	61.5342	0.154206	No	No	5	No	No	No	No	No	No	No	No	No	Yes	Yes	Yes	No	No	No	Yes	Yes	Yes	No	No	Yes	No	No	No	Yes	No	No	No	No	No	No	No
DC2_169_AU_BIS28_A_MILD	A	MILD	M	82.4192	4.03286	Yes	No	8	Yes	No	No	Yes	Yes	No	No	Yes	Yes	Yes	No	No	No	No	Yes	No	No	No	No	No	Yes	No	Yes	Yes	No	No	Yes	No	No	No	Yes	No
DC2_93_AU_BIS23_A_MILD	A	MILD	F	64.526	-2.16973	No	No	34	Yes	No	No	No	No	No	No	No	Yes	Yes	Yes	No	No	No	No	No	No	No	No	No	No	No	No	Yes	Yes	No	Yes	No	No	No	No	Yes
DC2_105_AU_BIS28_B_MILD	B	MILD	M	74.3562	-0.42303	Yes	Yes	2	No	Yes	Yes	Yes	Yes	No	No	No	Yes	No	Yes	No	No	No	Yes	No	No	No	No	Yes	No	Yes	No	No	No	No	No	No	Yes	Yes	Yes	No
DC2_143_AU_BIS27_A_MILD	A	MILD	F	69.9781	-1.07959	No	No	3	Yes	No	No	No	No	No	No	No	Yes	No	No	No	No	No	Yes	No	No	No	No	No	No	Yes	No	Yes	Yes	No	No	No	No	No	Yes	Yes
DC2_103_AU_BIS25_A_SEVERE	A	SEVERE	F	78.063	1.02279	No	No	10	Yes	Yes	No	Yes	No	No	No	No	Yes	Yes	Yes	No	No	No	No	No	No	No	No	Yes	Yes	No	Yes	Yes	Yes	No	No	No	No	No	No	No
DC2_115_AU_BIS29_B_MILD	B	MILD	M	71.3068	-0.91102	Yes	No	5	Yes	Yes	No	Yes	No	No	No	No	Yes	No	No	No	Yes	No	No	No	No	No	No	No	Yes	Yes	No	Yes	No	No	No	No	No	No	No	No
DC2_102_AU_BIS24_A_MILD	A	MILD	M	55.9123	-0.25232	No	Yes	7	Yes	Yes	Yes	Yes	No	No	No	No	No	No	No	Yes	No	No	No	No	No	No	No	No	Yes	No	Yes	Yes	Yes	No	Yes	No	Yes	No	No	No
DC2_123_AU_BIS30_B_MILD	B	MILD	F	73.8767	-1.24482	No	No	10	No	Yes	No	Yes	No	No	No	No	Yes	No	No	No	No	No	No	No	No	No	No	No	Yes	No	No	Yes	No	No	No	No	Yes	No	No	No
DC1_37_AU_BIS14_B_MILD	B	MILD	F	74.2521	-0.08881	Yes	Yes	6	No	Yes	No	Yes	No	No	No	No	Yes	No	Yes	No	Yes	No	Yes	No	Yes	Yes	No	No	No	No	No	No	Yes	No	No	No	No	No	No	No
DC1_14_AU_BIS07_B_MILD	B	MILD	F	77.2767	-2.65945	No	Yes	10	Yes	Yes	No	Yes	No	No	No	No	Yes	No	No	No	Yes	No	Yes	No	Yes	Yes	No	No	No	Yes	No	Yes	No	No	No	No	Yes	No	Yes	No
DC1_67_AU_BIS22_A_MILD	A	MILD	M	58.4192	-2.48261	No	No	10	No	Yes	No	Yes	No	No	No	No	Yes	No	Yes	Yes	No	No	Yes	No	Yes	Yes	No	No	No	No	Yes	Yes	Yes	No	No	Yes	No	No	No	No
DC1_48_AU_BIS15_A_MILD	A	MILD	M	56.0904	-0.78623	Yes	No	18	No	No	No	No	No	No	No	No	Yes	Yes	Yes	No	Yes	No	Yes	No	No	Yes	No	No	No	No	No	Yes	Yes	No	No	No	No	No	No	No
DC1_32_AU_BIS13_B_MILD	B	MILD	M	56.263	0.196558	No	No	12	No	Yes	No	Yes	No	No	No	No	Yes	No	Yes	Yes	No	No	No	Yes	No	Yes	No	No	No	No	Yes	Yes	Yes	No	No	No	No	No	No	No
DC1_50_AU_BIS16_A_MILD	A	MILD	M	68.9945	-0.07306	Yes	No	19	No	No	No	No	No	No	No	No	Yes	Yes	Yes	No	No	No	No	No	No	Yes	No	No	No	No	Yes	Yes	No	No	No	No	No	No	No	No
DC1_03_AU_BIS02_B_MILD	B	MILD	F	73.8	-3.25249	No	No	6	Yes	Yes	No	Yes	No	Yes	No	No	Yes	No	No	No	No	No	No	No	Yes	Yes	No	No	No	No	No	Yes	Yes	No	No	No	No	No	No	No
DC1_39_AU_BIS16_B_MILD	B	MILD	M	57.5753	-0.85624	Yes	No	7	No	Yes	No	Yes	No	No	No	No	No	No	No	No	No	No	Yes	No	Yes	Yes	Yes	No	No	No	Yes	Yes	Yes	No	Yes	No	No	No	No	No
DC1_21_AU_BIS08_A_MILD	A	MILD	M	53.3096	-0.714	No	Yes	7	Yes	Yes	No	Yes	No	No	No	No	No	No	Yes	No	No	No	No	No	Yes	Yes	No	No	No	No	Yes	Yes	Yes	No	No	No	No	No	No	No
DC1_38_AU_BIS15_B_MILD	B	MILD	M	59.537	0.481957	No	No	5	Yes	No	No	No	No	No	No	No	Yes	Yes	Yes	No	Yes	No	No	Yes	No	Yes	No	No	Yes	No	No	Yes	Yes	No	No	No	No	No	No	No
DC1_56_AU_BIS18_A_MILD	A	MILD	F	61.1068	-1.50504	No	No	4	No	Yes	Yes	Yes	No	No	No	No	Yes	No	Yes	No	No	No	Yes	No	Yes	Yes	No	No	No	No	No	No	No	No	No	No	No	No	No	No
DC1_61_AU_BIS23_B_MILD	B	MILD	M	69.411	-0.89133	No	No	16	No	No	No	No	No	No	No	No	Yes	No	Yes	Yes	Yes	No	No	Yes	No	Yes	No	No	Yes	No	Yes	Yes	Yes	No	No	No	No	No	No	No
DC1_28_AU_BIS11_A_MILD	A	MILD	F	61.4	-3.44163	Yes	Yes	8	Yes	Yes	No	Yes	Yes	No	No	No	Yes	No	Yes	No	Yes	No	No	Yes	No	Yes	No	No	No	No	No	Yes	No	No	No	No	No	No	No	No
DC1_66_AU_BIS27_B_MILD	B	MILD	F	75.4219	-0.87295	No	Yes	14	No	Yes	No	Yes	No	No	No	No	Yes	No	Yes	Yes	Yes	No	No	No	Yes	Yes	No	No	No	No	Yes	Yes	Yes	No	No	No	No	No	No	No
DC1_20_AU_BIS09_B_MILD	B	MILD	M	72.674	-1.40708	No	No	9	Yes	No	No	No	Yes	No	No	No	Yes	No	Yes	Yes	Yes	No	No	Yes	No	Yes	No	No	No	No	No	No	Yes	No	No	No	No	No	No	No
DC3_219_HU_BIS33_B_MILD	B	MILD	M	70	-1.99493	Yes	No	5	No	Yes	yes	Yes	No	No	No	NA	NA	NA	NA	NA	NA	NA	NA	No	NA	NA	NA	NA	NA	NA	NA	No	No	No	No	No	No	Yes	No	NA
DC3_218_HU_BIS32_A_SEVERE	A	SEVERE	M	85	1.26671	No	No	9	No	No	no	Yes	Yes	No	Yes	NA	NA	NA	NA	NA	NA	NA	NA	No	NA	NA	NA	NA	NA	NA	NA	NA	NA	NA	NA	NA	NA	NA	NA	NA
DC3_227_HU_BIS35_A_MILD	A	MILD	F	77	-1.653	No	No	4	No	Yes	no	No	No	No	Yes	NA	NA	NA	NA	NA	NA	NA	NA	No	NA	NA	NA	NA	NA	NA	NA	NA	NA	NA	NA	NA	NA	NA	NA	NA
DC3_224_HU_BIS34_A_MILD	A	MILD	M	80	-2.57962	No	No	4	No	Yes	no	No	Yes	No	No	NA	NA	NA	NA	NA	NA	NA	NA	No	NA	NA	NA	NA	NA	NA	NA	NA	NA	NA	NA	NA	NA	NA	NA	NA
DC3_223_HU_BIS35_B_MILD	B	MILD	M	59	-1.35029	No	No	4	No	No	yes	Yes	No	No	No	NA	NA	NA	NA	NA	NA	NA	NA	No	NA	NA	NA	NA	NA	NA	NA	NA	NA	NA	NA	NA	NA	NA	NA	NA
DC3_228_HU_BIS36_A_SEVERE	A	SEVERE	M	84	-2.85983	No	No	8	No	No	yes	Yes	Yes	No	No	NA	NA	NA	NA	NA	NA	NA	NA	No	NA	NA	NA	NA	NA	NA	NA	NA	NA	NA	NA	NA	NA	NA	NA	NA
DC3_225_HU_BIS36_B_MILD	B	MILD	M	57	-1.48943	No	No	6	No	No	no	No	No	No	No	NA	NA	NA	NA	NA	NA	NA	NA	No	NA	NA	NA	NA	NA	NA	NA	NA	NA	NA	NA	NA	NA	NA	NA	NA
DC3_226_HU_BIS37_B_MILD	B	MILD	M	61	-1.26222	Yes	Yes	6	No	Yes	yes	Yes	No	No	No	NA	NA	NA	NA	NA	NA	NA	NA	No	NA	NA	NA	NA	NA	NA	NA	NA	NA	NA	NA	NA	NA	NA	NA	NA
DC3_231_HU_BIS38_B_SEVERE	B	SEVERE	M	74	8.32233	No	No	9	No	Yes	yes	No	No	No	No	NA	NA	NA	NA	NA	NA	NA	NA	No	NA	NA	NA	NA	NA	NA	NA	NA	NA	NA	NA	NA	NA	NA	NA	NA
DC3_221_HU_BIS34_B_SEVERE	B	SEVERE	M	74	3.15777	No	No	9	No	No	no	No	No	No	Yes	NA	NA	NA	NA	NA	NA	NA	NA	No	NA	NA	NA	NA	NA	NA	NA	NA	NA	NA	NA	NA	NA	NA	NA	NA
DC3_210_HU_BIS31_B_MILD	B	MILD	F	67	-3.5469	No	No	5	No	Yes	no	No	No	No	Yes	NA	NA	NA	NA	NA	NA	NA	NA	No	NA	NA	NA	NA	NA	NA	NA	NA	NA	NA	NA	NA	NA	NA	NA	NA
DC3_215_HU_BIS31_A_MILD	A	MILD	M	76	-1.88796	Yes	No	6	No	Yes	no	No	No	No	Yes	NA	NA	NA	NA	NA	NA	NA	NA	No	NA	NA	NA	NA	NA	NA	NA	NA	NA	NA	NA	NA	NA	NA	NA	NA
DC3_212_HU_BIS30_A_MILD	A	MILD	F	63	-0.84619	No	No	9	No	No	no	No	No	No	No	NA	NA	NA	NA	NA	NA	NA	NA	No	NA	NA	NA	NA	NA	NA	NA	NA	NA	NA	NA	NA	NA	NA	NA	NA
DC3_217_HU_BIS32_B_MILD	B	MILD	M	70	-0.8478	No	No	4	No	Yes	no	Yes	No	No	No	NA	NA	NA	NA	NA	NA	NA	NA	No	NA	NA	NA	NA	NA	NA	NA	NA	NA	NA	NA	NA	NA	NA	NA	NA
DC3_220_HU_BIS33_A_MILD	A	MILD	F	77	-1.17638	No	No	5	No	Yes	no	Yes	No	No	Yes	NA	NA	NA	NA	NA	NA	NA	NA	No	NA	NA	NA	NA	NA	NA	NA	NA	NA	NA	NA	NA	NA	NA	NA	NA
DC3_209_HU_BIS29_A_MILD	A	MILD	M	58	-0.64966	No	No	6	No	Yes	no	No	No	No	Yes	NA	NA	NA	NA	NA	NA	NA	NA	No	NA	NA	NA	NA	NA	NA	NA	NA	NA	NA	NA	NA	NA	NA	NA	NA
DC4_346_NI_BIS81_A_MILD	A	MILD	F	27	-2.28669	NA	NA	33	No	No	No	No	Yes	No	No	NA	NA	NA	NA	NA	NA	NA	NA	No	No	No	No	No	No	No	Yes	No	No	No	No	No	No	No	No	No
DC4_299_NI_BIS62_B_MILD	B	MILD	M	61	-1.69338	NA	NA	10	No	No	No	No	No	No	No	NA	NA	NA	NA	NA	NA	NA	NA	No	No	Yes	No	No	Yes	No	Yes	Yes	Yes	No	No	No	No	No	No	No
DC4_267_NI_BIS53_A_SEVERE	A	SEVERE	M	46	5.54798	NA	NA	9	Yes	Yes	No	No	No	No	No	NA	NA	NA	NA	NA	NA	NA	NA	Yes	No	Yes	Yes	No	No	No	Yes	Yes	Yes	No	No	Yes	No	No	No	Yes
DC4_332_NI_BIS76_A_MILD	A	MILD	M	56	-1.83298	NA	No	5	No	No	No	No	No	No	No	NA	NA	NA	NA	NA	NA	NA	NA	No	No	Yes	No	No	Yes	No	Yes	Yes	Yes	No	No	No	No	No	No	No
DC4_269_NI_BIS49_B_SEVERE	B	SEVERE	M	30	1.94668	NA	NA	3	Yes	No	No	No	No	No	No	NA	NA	NA	NA	NA	NA	NA	NA	Yes	No	Yes	No	No	No	No	Yes	Yes	Yes	No	No	No	No	No	No	Yes
DC4_243_NI_BIS40_B_SEVERE	B	SEVERE	M	54	7.1794	Yes	NA	8	Yes	No	Yes	No	No	No	No	NA	NA	NA	NA	NA	NA	NA	NA	No	No	Yes	Yes	No	Yes	Yes	Yes	Yes	Yes	Yes	No	No	No	Yes	No	Yes
DC4_258_NI_BIS47_A_MILD	A	MILD	M	60	-1.55073	Yes	NA	10	No	No	No	No	No	No	No	NA	NA	NA	NA	NA	NA	NA	NA	No	No	Yes	No	No	Yes	Yes	Yes	Yes	Yes	No	No	No	No	No	No	No
DC4_297_NI_BIS65_A_MILD	A	MILD	M	21	-1.04817	NA	No	0	No	No	No	No	No	No	No	NA	NA	NA	NA	NA	NA	NA	NA	No	No	No	No	No	No	Yes	Yes	Yes	No	No	No	No	No	No	No	Yes
DC4_252_NI_BIS44_B_SEVERE	B	SEVERE	F	67	1.9059	NA	Yes	4	Yes	Yes	No	No	Yes	No	No	NA	NA	NA	NA	NA	NA	NA	NA	Yes	No	Yes	No	No	Yes	No	Yes	Yes	Yes	Yes	Yes	Yes	No	No	No	Yes
DC4_268_NI_BIS48_B_MILD	B	MILD	F	74	-1.34856	Yes	NA	0	No	Yes	No	Yes	No	No	No	NA	NA	NA	NA	NA	NA	NA	NA	No	No	Yes	No	No	No	No	Yes	Yes	Yes	No	Yes	Yes	No	No	Yes	No
DC4_362_NI_BIS88_A_MILD	A	MILD	F	88	0.44571	NA	NA	0	No	Yes	Yes	No	No	Yes	No	NA	NA	NA	NA	NA	NA	NA	NA	No	No	No	No	No	No	No	Yes	No	Yes	Yes	No	No	No	Yes	No	No
DC4_341_NI_BIS80_B_MILD	B	MILD	F	77	-0.60294	No	No	3	No	No	No	No	No	No	Yes	NA	NA	NA	NA	NA	NA	NA	NA	No	No	Yes	Yes	No	No	No	Yes	Yes	No	No	No	No	No	No	No	Yes
DC4_336_NI_BIS78_A_MILD	A	MILD	F	86	-2.552	NA	NA	3	No	Yes	No	No	No	Yes	Yes	NA	NA	NA	NA	NA	NA	NA	NA	No	No	Yes	No	No	Yes	Yes	Yes	Yes	Yes	No	Yes	Yes	No	No	No	No
DC4_381_NI_BIS96_B_MILD	B	MILD	F	57	-0.862	No	NA	5	No	no	no	no	no	no	no	no	no	no	no	no	no	no	no	no	no	Yes	No	No	No	No	Yes	Yes	Yes	No	No	No	No	No	No	No
DC4_264_NI_BIS52_A_SEVERE	A	SEVERE	F	62	8.22295	NA	No	10	No	Yes	Yes	No	No	No	No	NA	NA	NA	NA	NA	NA	NA	NA	No	No	No	No	No	Yes	No	No	Yes	Yes	No	No	No	No	Yes	No	Yes
DC4_343_NI_BIS81_B_MILD	B	MILD	F	72	-2.93911	NA	NA	12	No	Yes	No	Yes	No	No	No	NA	NA	NA	NA	NA	NA	NA	NA	No	No	Yes	No	No	No	Yes	Yes	Yes	Yes	No	Yes	No	Yes	No	Yes	No
DC4_342_NI_BIS79_A_SEVERE	A	SEVERE	M	58	-1.35971	NA	NA	6	Yes	Yes	Yes	Yes	No	No	No	NA	NA	NA	NA	NA	NA	NA	NA	Yes	No	Yes	Yes	No	No	No	Yes	Yes	Yes	No	Yes	No	Yes	Yes	Yes	Yes
DC4_294_NI_BIS59_B_MILD	B	MILD	M	66	-1.28456	Yes	NA	20	No	Yes	Yes	Yes	No	No	No	NA	NA	NA	NA	NA	NA	NA	NA	No	No	No	No	No	No	No	Yes	Yes	No	No	Yes	No	Yes	Yes	Yes	Yes
DC4_287_NI_BIS56_B_MILD	B	MILD	F	65	-1.50091	NA	NA	1	No	Yes	No	Yes	No	No	No	NA	NA	NA	NA	NA	NA	NA	NA	No	No	Yes	No	No	Yes	No	Yes	Yes	No	No	Yes	Yes	No	No	Yes	No
DC4_281_NI_BIS59_A_MILD	A	MILD	F	87	-0.69837	NA	NA	10	No	No	No	No	No	No	No	NA	NA	NA	NA	NA	NA	NA	NA	No	No	No	No	No	Yes	No	No	Yes	Yes	No	No	No	No	No	No	Yes
DC4_249_NI_BIS43_B_MILD	B	MILD	F	57	-2.16081	NA	Yes	17	No	No	No	No	No	No	No	NA	NA	NA	NA	NA	NA	NA	NA	No	No	Yes	No	No	Yes	Yes	Yes	Yes	No	No	No	No	No	No	No	No
DC4_308_NI_BIS66_A_MILD	A	MILD	M	83	-3.77417	NA	NA	1	No	No	No	No	No	No	Yes	NA	NA	NA	NA	NA	NA	NA	NA	No	No	Yes	No	No	No	Yes	Yes	Yes	No	No	No	No	No	No	No	Yes
DC4_313_NI_BIS69_A_MILD	A	MILD	F	76	-3.58462	NA	NA	10	Yes	Yes	No	Yes	No	No	No	NA	NA	NA	NA	NA	NA	NA	NA	No	No	No	No	No	No	Yes	Yes	Yes	No	No	No	No	No	No	No	No
DC4_351_NI_BIS85_A_SEVERE	A	SEVERE	M	85	-0.40044	Yes	NA	4	No	Yes	Yes	No	No	Yes	No	NA	NA	NA	NA	NA	NA	NA	NA	No	No	Yes	No	No	No	No	Yes	Yes	Yes	No	No	No	Yes	Yes	No	Yes
DC4_275_NI_BIS55_A_MILD	A	MILD	F	83	-1.11666	NA	NA	7	Yes	Yes	No	No	No	No	No	NA	NA	NA	NA	NA	NA	NA	NA	Yes	No	Yes	No	No	No	No	Yes	Yes	Yes	No	Yes	No	No	No	No	No
DC4_279_NI_BIS57_A_MILD	A	MILD	M	47	-0.34726	NA	NA	79	No	No	No	No	No	No	No	NA	NA	NA	NA	NA	NA	NA	NA	No	No	No	No	No	No	No	No	No	No	No	No	No	No	No	No	No
DC4_340_NI_BIS79_B_SEVERE	B	SEVERE	F	86	0.127463	Yes	NA	7	No	Yes	Yes	No	Yes	Yes	No	NA	NA	NA	NA	NA	NA	NA	NA	No	No	Yes	No	No	Yes	No	Yes	Yes	No	No	Yes	No	No	Yes	No	Yes
DC4_329_NI_BIS77_B_MILD	B	MILD	M	53	-0.77944	NA	NA	3	Yes	Yes	No	Yes	No	Yes	No	NA	NA	NA	NA	NA	NA	NA	NA	Yes	No	Yes	No	No	Yes	No	Yes	Yes	Yes	No	Yes	No	No	No	Yes	Yes
DC4_256_NI_BIS45_A_SEVERE	A	SEVERE	F	66	4.23331	NA	Yes	4	Yes	Yes	Yes	Yes	Yes	No	No	NA	NA	NA	NA	NA	NA	NA	NA	No	No	No	No	No	Yes	Yes	No	Yes	Yes	No	Yes	No	Yes	Yes	No	Yes
DC4_363_NI_BIS89_A_MILD	A	MILD	F	72	-4.19776	NA	NA	18	No	No	No	No	No	No	No	NA	NA	NA	NA	NA	NA	NA	NA	No	No	No	No	No	No	No	No	No	No	No	No	No	No	No	No	No
DC4_303_NI_BIS65_B_SEVERE	B	SEVERE	M	70	0.184058	NA	No	4	No	Yes	No	Yes	No	No	No	NA	NA	NA	NA	NA	NA	NA	NA	No	No	Yes	No	No	Yes	No	Yes	Yes	Yes	No	Yes	No	No	No	No	Yes
DC4_251_NI_BIS44_A_SEVERE	A	SEVERE	M	95	4.25194	NA	NA	23	No	No	No	No	No	No	No	NA	NA	NA	NA	NA	NA	NA	NA	No	No	No	No	No	No	No	Yes	Yes	Yes	No	No	No	No	No	No	Yes
DC4_360_NI_BIS87_A_SEVERE	A	SEVERE	M	85	7.8575	NA	NA	3	No	Yes	No	Yes	No	No	No	NA	NA	NA	NA	NA	NA	NA	NA	No	No	Yes	No	No	Yes	No	Yes	Yes	Yes	No	Yes	No	No	No	No	Yes
DC4_370_NI_BIS92_A_MILD	A	MILD	M	55	-1.97802	No	Yes	10	No	No	No	No	No	No	No	NA	NA	NA	NA	NA	NA	NA	NA	No	No	Yes	Yes	No	Yes	No	Yes	Yes	No	No	No	No	No	No	No	Yes
DC4_247_NI_BIS42_B_MILD	B	MILD	M	50	-4.52524	NA	NA	3	No	No	No	No	No	No	No	NA	NA	NA	NA	NA	NA	NA	NA	No	No	No	No	No	No	No	Yes	Yes	No	No	No	No	No	No	No	Yes
DC4_327_NI_BIS74_A_SEVERE	A	SEVERE	M	40	0.847557	NA	No	0	Yes	No	No	No	No	No	No	NA	NA	NA	NA	NA	NA	NA	NA	No	No	No	No	No	Yes	No	No	Yes	Yes	No	No	No	No	No	No	Yes
DC4_368_NI_BIS90_B_SEVERE	B	SEVERE	M	62	4.73283	NA	NA	18	No	Yes	Yes	No	No	No	No	NA	NA	NA	NA	NA	NA	NA	NA	No	No	No	No	No	Yes	No	Yes	Yes	Yes	Yes	Yes	No	No	Yes	No	Yes
DC4_356_NI_BIS85_B_MILD	B	MILD	M	67	-1.5203	NA	NA	3	No	Yes	No	Yes	No	No	No	NA	NA	NA	NA	NA	NA	NA	NA	No	No	Yes	No	No	No	No	Yes	Yes	No	No	Yes	No	No	No	No	No
DC4_352_NI_BIS82_B_MILD	B	MILD	F	73	-0.33683	NA	NA	9	No	No	No	No	No	No	No	NA	NA	NA	NA	NA	NA	NA	NA	No	No	Yes	No	No	No	No	Yes	Yes	No	No	No	No	No	No	No	No
DC4_257_NI_BIS46_A_SEVERE	A	SEVERE	M	64	6.34804	Yes	NA	7	No	Yes	No	No	Yes	No	No	NA	NA	NA	NA	NA	NA	NA	NA	Yes	No	Yes	No	No	Yes	No	Yes	Yes	Yes	Yes	Yes	No	Yes	No	No	Yes
DC4_290_NI_BIS57_B_SEVERE	B	SEVERE	F	59	5.06283	NA	Yes	7	No	Yes	Yes	No	No	No	No	NA	NA	NA	NA	NA	NA	NA	NA	No	No	No	No	No	Yes	No	Yes	Yes	Yes	Yes	Yes	No	No	Yes	No	Yes
DC4_316_NI_BIS71_B_MILD	B	MILD	F	77	0.242138	NA	NA	17	No	No	No	No	No	No	No	NA	NA	NA	NA	NA	NA	NA	NA	No	No	Yes	No	No	No	Yes	Yes	Yes	Yes	No	No	No	No	No	No	Yes
DC4_276_NI_BIS56_A_SEVERE	A	SEVERE	M	73	-1.74528	NA	NA	5	Yes	Yes	No	Yes	No	No	No	NA	NA	NA	NA	NA	NA	NA	NA	Yes	No	Yes	No	No	No	Yes	Yes	Yes	Yes	No	No	Yes	No	No	No	Yes
DC4_315_NI_BIS70_A_SEVERE	A	SEVERE	M	44	0.5531	NA	NA	8	Yes	No	Yes	No	No	No	No	NA	NA	NA	NA	NA	NA	NA	NA	No	No	Yes	Yes	No	Yes	No	No	Yes	Yes	No	No	No	No	Yes	No	Yes
DC4_373_NI_BIS93_B_MILD	B	MILD	M	62	-0.50511	NA	No	5	No	Yes	No	No	No	No	No	NA	NA	NA	NA	NA	NA	NA	NA	No	No	Yes	Yes	No	Yes	No	Yes	Yes	No	No	No	No	No	No	No	No
DC4_265_NI_BIS47_B_SEVERE	B	SEVERE	M	74	1.19452	NA	Yes	13	No	Yes	No	No	Yes	No	No	NA	NA	NA	NA	NA	NA	NA	NA	No	No	Yes	No	No	Yes	No	Yes	Yes	Yes	Yes	Yes	No	Yes	No	Yes	Yes
DC4_312_NI_BIS70_B_MILD	B	MILD	F	54	-0.32002	NA	Yes	36	No	No	No	No	No	No	Yes	NA	NA	NA	NA	NA	NA	NA	NA	No	No	Yes	No	No	Yes	No	Yes	Yes	Yes	No	No	No	No	No	No	No
DC4_367_NI_BIS89_B_SEVERE	B	SEVERE	M	60	-0.57702	NA	No	8	No	Yes	Yes	No	No	No	No	NA	NA	NA	NA	NA	NA	NA	NA	No	No	No	No	No	No	No	Yes	Yes	No	No	Yes	No	No	Yes	No	No
DC4_333_NI_BIS77_A_SEVERE	A	SEVERE	F	54	10.6999	NA	NA	6	Yes	Yes	No	No	Yes	No	No	NA	NA	NA	NA	NA	NA	NA	NA	Yes	No	Yes	No	No	Yes	No	Yes	Yes	Yes	No	Yes	No	No	No	No	Yes
DC4_331_NI_BIS75_A_SEVERE	A	SEVERE	M	54	1.8609	No	No	5	Yes	Yes	Yes	No	No	No	No	NA	NA	NA	NA	NA	NA	NA	NA	No	No	Yes	No	No	No	No	Yes	Yes	Yes	No	No	No	No	Yes	No	Yes
DC4_306_NI_BIS68_B_MILD	B	MILD	F	76	0.103155	No	No	5	No	No	No	No	No	No	Yes	NA	NA	NA	NA	NA	NA	NA	NA	No	No	Yes	Yes	No	No	No	Yes	Yes	No	No	No	No	No	No	No	No
DC4_291_NI_BIS62_A_MILD	A	MILD	M	61	3.37817	NA	NA	6	Yes	Yes	No	No	No	No	No	NA	NA	NA	NA	NA	NA	NA	NA	No	No	Yes	No	No	No	Yes	Yes	Yes	Yes	No	Yes	No	No	No	No	No
DC4_311_NI_BIS68_A_MILD	A	MILD	M	76	0.868604	NA	NA	3	Yes	Yes	Yes	Yes	Yes	No	No	NA	NA	NA	NA	NA	NA	NA	NA	No	No	Yes	No	No	Yes	No	Yes	Yes	Yes	No	Yes	No	Yes	Yes	No	Yes
DC4_379_NI_BIS96_A_MILD	A	MILD	F	77	2.01904	NA	NA	30	No	Yes	No	No	No	No	No	NA	NA	NA	NA	NA	NA	NA	NA	No	No	No	No	No	No	No	Yes	Yes	Yes	Yes	Yes	No	No	No	No	No
DC4_302_NI_BIS64_B_MILD	B	MILD	F	64	-1.49235	NA	NA	15	No	No	No	No	No	No	Yes	NA	NA	NA	NA	NA	NA	NA	NA	No	No	Yes	No	No	No	No	Yes	Yes	No	No	No	No	No	No	Yes	No
DC4_273_NI_BIS51_B_MILD	B	MILD	F	49	-2.16892	NA	NA	7	No	No	No	No	No	No	No	NA	NA	NA	NA	NA	NA	NA	NA	No	No	Yes	No	No	No	Yes	Yes	Yes	No	No	No	No	No	No	No	No
DC4_293_NI_BIS58_B_SEVERE	B	SEVERE	F	76	-2.03193	NA	NA	4	No	Yes	Yes	No	No	No	No	NA	NA	NA	NA	NA	NA	NA	NA	No	No	Yes	Yes	No	Yes	No	Yes	Yes	Yes	No	Yes	Yes	No	Yes	No	Yes
DC4_361_NI_BIS88_B_SEVERE	B	SEVERE	M	47	1.66741	NA	Yes	7	Yes	Yes	Yes	Yes	No	No	No	NA	NA	NA	NA	NA	NA	NA	NA	Yes	No	Yes	Yes	No	Yes	Yes	Yes	Yes	Yes	No	No	Yes	No	Yes	No	Yes
DC4_345_NI_BIS80_A_SEVERE	A	SEVERE	F	47	8.61337	NA	No	4	Yes	Yes	No	No	No	No	No	NA	NA	NA	NA	NA	NA	NA	NA	Yes	No	Yes	No	No	Yes	No	No	Yes	Yes	No	Yes	No	No	No	No	Yes
DC4_277_NI_BIS53_B_MILD	B	MILD	M	65	-1.04378	NA	NA	7	No	No	No	No	No	No	No	NA	NA	NA	NA	NA	NA	NA	NA	Yes	No	Yes	Yes	No	Yes	No	Yes	Yes	Yes	No	No	No	No	No	No	Yes
DC4_364_NI_BIS90_A_SEVERE	A	SEVERE	F	70	2.4288	NA	NA	0	Yes	Yes	No	No	No	No	No	NA	NA	NA	NA	NA	NA	NA	NA	No	No	Yes	No	No	No	Yes	Yes	Yes	Yes	No	Yes	No	No	No	No	Yes
DC4_377_NI_BIS95_A_MILD	A	MILD	M	56	2.79925	NA	No	14	Yes	Yes	Yes	No	No	No	No	NA	NA	NA	NA	NA	NA	NA	NA	No	No	Yes	No	No	Yes	No	No	No	Yes	No	Yes	No	No	Yes	No	No
DC4_298_NI_BIS61_B_MILD	B	MILD	M	78	-2.41261	Yes	No	2	No	Yes	Yes	Yes	Yes	No	No	NA	NA	NA	NA	NA	NA	NA	NA	Yes	No	Yes	No	No	No	No	No	Yes	No	Yes	Yes	Yes	Yes	Yes	Yes	No
DC4_261_NI_BIS50_A_SEVERE	A	SEVERE	F	90	1.75918	NA	NA	16	No	Yes	Yes	No	No	No	No	NA	NA	NA	NA	NA	NA	NA	NA	No	No	No	No	No	Yes	No	Yes	No	Yes	Yes	Yes	No	No	Yes	No	Yes
DC4_238_NI_BIS37_A_MILD	A	MILD	M	59	0.138392	NA	NA	7	No	Yes	No	No	Yes	No	No	NA	NA	NA	NA	NA	NA	NA	NA	No	No	Yes	Yes	No	Yes	No	Yes	No	No	No	No	Yes	No	No	No	Yes
DC4_318_NI_BIS72_B_MILD	B	MILD	F	49	-2.11657	NA	NA	9	No	No	No	No	No	No	No	NA	NA	NA	NA	NA	NA	NA	NA	No	No	Yes	No	No	No	No	Yes	No	No	No	No	No	No	No	No	No
DC4_284_NI_BIS60_A_MILD	A	MILD	F	52	-1.64608	No	NA	2	Yes	No	No	No	No	No	No	NA	NA	NA	NA	NA	NA	NA	NA	No	No	Yes	No	No	No	Yes	Yes	Yes	Yes	No	No	No	No	No	No	No
DC4_304_NI_BIS66_B_MILD	B	MILD	F	48	-1.50035	NA	NA	7	No	No	Yes	No	No	No	No	NA	NA	NA	NA	NA	NA	NA	NA	No	No	Yes	Yes	No	Yes	No	Yes	Yes	No	No	No	No	No	Yes	No	Yes
DC4_374_NI_BIS94_B_SEVERE	B	SEVERE	M	53	3.49006	No	NA	7	No	No	Yes	No	No	No	No	NA	NA	NA	NA	NA	NA	NA	NA	No	No	No	No	No	No	No	No	Yes	Yes	No	No	No	No	Yes	No	Yes
DC4_283_NI_BIS55_B_MILD	B	MILD	F	62	-2.047	NA	NA	34	No	No	No	No	No	No	No	NA	NA	NA	NA	NA	NA	NA	NA	No	No	No	No	No	No	Yes	No	Yes	No	No	No	No	No	No	No	Yes
DC4_325_NI_BIS75_B_SEVERE	B	SEVERE	M	75	-0.39591	NA	No	7	Yes	Yes	No	No	No	No	No	NA	NA	NA	NA	NA	NA	NA	NA	No	No	Yes	No	No	No	No	Yes	Yes	Yes	No	Yes	Yes	No	No	No	No
DC4_295_NI_BIS60_B_MILD	B	MILD	M	35	-2.66377	Yes	NA	11	No	No	No	No	No	No	No	NA	NA	NA	NA	NA	NA	NA	NA	No	No	Yes	No	No	No	No	Yes	No	Yes	No	No	No	No	No	No	No
DC4_305_NI_BIS67_B_MILD	B	MILD	M	59	-3.23932	Yes	No	3	No	No	No	No	No	No	No	NA	NA	NA	NA	NA	NA	NA	NA	No	No	Yes	No	No	No	No	Yes	Yes	No	No	No	No	No	No	No	No
DC4_288_NI_BIS61_A_MILD	A	MILD	F	45	-2.65552	NA	NA	15	No	No	No	No	No	No	No	NA	NA	NA	NA	NA	NA	NA	NA	No	No	Yes	No	No	Yes	No	No	Yes	No	No	No	No	No	No	No	No
DC4_321_NI_BIS72_A_MILD	A	MILD	M	55	-1.9405	NA	NA	13	No	Yes	No	No	No	No	No	NA	NA	NA	NA	NA	NA	NA	NA	No	No	Yes	No	No	Yes	No	Yes	Yes	No	No	No	No	Yes	No	No	No
DC4_335_NI_BIS78_B_MILD	B	MILD	M	52	-0.67524	No	No	1	No	Yes	No	Yes	Yes	No	No	NA	NA	NA	NA	NA	NA	NA	NA	No	No	No	No	No	Yes	No	Yes	Yes	No	No	Yes	Yes	No	No	Yes	No
DC4_301_NI_BIS63_B_MILD	B	MILD	F	61	-1.16886	NA	NA	6	No	No	No	No	No	No	No	NA	NA	NA	NA	NA	NA	NA	NA	No	No	Yes	Yes	No	No	No	Yes	Yes	No	No	No	No	No	No	No	No
DC4_354_NI_BIS83_B_MILD	B	MILD	F	51	-0.07068	NA	NA	15	Yes	No	No	Yes	No	No	No	NA	NA	NA	NA	NA	NA	NA	NA	No	No	Yes	No	No	Yes	No	Yes	Yes	No	No	No	No	No	No	No	No
DC4_282_NI_BIS54_B_MILD	B	MILD	M	49	-2.53675	Yes	NA	0	No	Yes	No	Yes	No	No	No	NA	NA	NA	NA	NA	NA	NA	NA	No	No	No	No	No	No	No	No	Yes	No	No	Yes	No	No	No	No	No
DC4_320_NI_BIS73_B_MILD	B	MILD	F	29	-2.18358	NA	NA	2	Yes	No	No	No	No	No	No	NA	NA	NA	NA	NA	NA	NA	NA	No	No	No	No	No	Yes	No	Yes	Yes	Yes	No	No	No	No	No	No	Yes
DC4_296_NI_BIS64_A_MILD	A	MILD	M	75	-1.68598	NA	No	31	No	Yes	No	Yes	No	No	No	NA	NA	NA	NA	NA	NA	NA	NA	No	No	No	No	No	Yes	No	Yes	No	Yes	No	Yes	No	No	No	Yes	No
DC4_260_NI_BIS49_A_SEVERE	A	SEVERE	M	82	1.51878	NA	NA	10	No	Yes	Yes	Yes	No	No	No	NA	NA	NA	NA	NA	NA	NA	NA	No	No	Yes	No	No	Yes	No	Yes	Yes	Yes	Yes	Yes	Yes	No	Yes	Yes	Yes
DC4_259_NI_BIS48_A_MILD	A	MILD	M	41	-1.73926	NA	NA	8	No	No	No	No	No	No	No	NA	NA	NA	NA	NA	NA	NA	NA	No	No	Yes	Yes	No	Yes	No	Yes	Yes	No	No	No	No	No	No	No	No
DC4_262_NI_BIS46_B_SEVERE	B	SEVERE	M	74	1.34478	No	No	7	No	Yes	Yes	Yes	No	No	No	NA	NA	NA	NA	NA	NA	NA	NA	No	No	Yes	Yes	No	Yes	No	Yes	Yes	Yes	No	Yes	Yes	No	Yes	No	Yes
DC4_280_NI_BIS58_A_MILD	A	MILD	F	65	-0.92177	Yes	NA	5	No	Yes	No	No	No	No	Yes	NA	NA	NA	NA	NA	NA	NA	NA	No	No	Yes	No	No	Yes	Yes	Yes	Yes	No	No	No	No	Yes	No	No	Yes
DC4_372_NI_BIS93_A_MILD	A	MILD	F	58	0.235521	NA	NA	8	No	Yes	Yes	No	No	No	Yes	NA	NA	NA	NA	NA	NA	NA	NA	No	No	Yes	No	No	Yes	Yes	Yes	Yes	Yes	No	Yes	No	No	Yes	No	Yes
DC4_319_NI_BIS71_A_SEVERE	A	SEVERE	M	65	-0.1732	NA	No	2	No	No	No	Yes	No	No	No	NA	NA	NA	NA	NA	NA	NA	NA	No	No	No	No	No	No	No	Yes	Yes	Yes	No	No	No	No	No	Yes	Yes
DC4_270_NI_BIS50_B_MILD	B	MILD	M	62	-0.47972	No	No	2	No	Yes	No	No	Yes	No	No	NA	NA	NA	NA	NA	NA	NA	NA	No	No	No	No	No	No	No	Yes	Yes	Yes	No	Yes	No	No	No	No	Yes
DC4_263_NI_BIS51_A_SEVERE	A	SEVERE	M	64	0.028005	NA	NA	4	Yes	Yes	No	No	No	No	No	NA	NA	NA	NA	NA	NA	NA	NA	Yes	No	Yes	Yes	No	Yes	No	Yes	Yes	Yes	No	Yes	No	No	No	No	No
DC4_307_NI_BIS69_B_SEVERE	B	SEVERE	M	68	2.98638	NA	No	12	Yes	Yes	Yes	No	No	No	No	NA	NA	NA	NA	NA	NA	NA	NA	No	No	No	No	No	No	No	No	Yes	Yes	No	Yes	No	No	Yes	No	Yes
DC4_347_NI_BIS82_A_SEVERE	A	SEVERE	M	65	4.66933	NA	NA	8	No	Yes	Yes	No	No	No	No	NA	NA	NA	NA	NA	NA	NA	NA	Yes	No	Yes	Yes	No	Yes	Yes	Yes	Yes	Yes	Yes	Yes	No	No	Yes	No	Yes
DC4_292_NI_BIS63_A_SEVERE	A	SEVERE	M	56	7.47542	NA	NA	7	No	No	Yes	No	Yes	No	No	NA	NA	NA	NA	NA	NA	NA	NA	Yes	No	Yes	No	No	Yes	Yes	Yes	Yes	Yes	No	No	No	No	Yes	No	Yes
DC4_350_NI_BIS84_A_SEVERE	A	SEVERE	M	59	0.835126	NA	No	10	No	No	No	No	No	No	No	NA	NA	NA	NA	NA	NA	NA	NA	Yes	No	Yes	No	No	Yes	No	Yes	Yes	Yes	No	No	No	No	No	No	No
DC4_309_NI_BIS67_A_SEVERE	A	SEVERE	M	61	-1.22938	No	NA	10	No	Yes	No	No	No	No	No	NA	NA	NA	NA	NA	NA	NA	NA	No	No	No	Yes	No	Yes	Yes	No	Yes	Yes	No	No	No	Yes	No	No	Yes
DC4_245_NI_BIS41_A_SEVERE	A	SEVERE	F	50	3.75506	NA	Yes	7	No	Yes	Yes	No	Yes	No	No	NA	NA	NA	NA	NA	NA	NA	NA	No	No	Yes	Yes	No	Yes	Yes	Yes	Yes	Yes	No	Yes	No	No	Yes	No	Yes
DC4_369_NI_BIS91_B_SEVERE	B	SEVERE	M	49	2.38307	NA	NA	8	No	Yes	Yes	No	No	No	No	NA	NA	NA	NA	NA	NA	NA	NA	No	No	No	No	No	Yes	No	No	Yes	Yes	Yes	Yes	No	No	Yes	No	Yes
DC4_349_NI_BIS83_A_SEVERE	A	SEVERE	M	48	3.01937	NA	No	7	Yes	Yes	Yes	No	No	No	No	NA	NA	NA	NA	NA	NA	NA	NA	No	No	No	No	No	Yes	Yes	No	Yes	Yes	No	Yes	No	No	Yes	No	Yes
DC4_246_NI_BIS41_B_SEVERE	B	SEVERE	M	64	9.1273	NA	Yes	8	No	No	Yes	No	No	No	No	NA	NA	NA	NA	NA	NA	NA	NA	Yes	No	Yes	Yes	No	Yes	No	Yes	Yes	Yes	No	No	No	No	Yes	No	Yes
DC4_323_NI_BIS74_B_MILD	B	MILD	M	49	-0.36428	NA	NA	0	No	No	No	No	No	No	No	NA	NA	NA	NA	NA	NA	NA	NA	No	No	Yes	No	No	No	Yes	Yes	Yes	No	No	No	No	No	No	No	Yes
DC4_254_NI_BIS45_B_MILD	B	MILD	M	77	-1.24441	Yes	NA	0	Yes	Yes	No	No	No	No	Yes	NA	NA	NA	NA	NA	NA	NA	NA	No	No	Yes	No	No	Yes	No	Yes	Yes	Yes	No	No	No	No	No	No	No
DC4_248_NI_BIS42_A_SEVERE	A	SEVERE	M	49	0.806141	NA	No	12	Yes	Yes	Yes	No	No	No	No	NA	NA	NA	NA	NA	NA	NA	NA	No	No	No	No	No	Yes	No	Yes	Yes	Yes	No	Yes	No	No	Yes	No	Yes
DC4_250_NI_BIS43_A_MILD	A	MILD	M	56	-0.01598	Yes	No	5	No	Yes	No	No	No	No	No	NA	NA	NA	NA	NA	NA	NA	NA	No	No	Yes	No	No	Yes	Yes	No	Yes	Yes	No	Yes	No	No	No	No	No
DC4_326_NI_BIS76_B_MILD	B	MILD	F	74	-2.92123	NA	NA	0	No	Yes	Yes	Yes	Yes	No	No	NA	NA	NA	NA	NA	NA	NA	NA	No	No	No	No	No	No	No	Yes	Yes	No	No	Yes	No	Yes	Yes	No	No
DC4_366_NI_BIS91_A_SEVERE	A	SEVERE	F	68	6.08279	NA	No	8	No	No	Yes	No	Yes	No	No	NA	NA	NA	NA	NA	NA	NA	NA	No	No	No	No	No	Yes	No	Yes	Yes	Yes	Yes	No	No	No	Yes	No	Yes
DC4_355_NI_BIS84_B_MILD	B	MILD	M	69	-0.29134	No	No	10	Yes	Yes	No	Yes	No	No	No	NA	NA	NA	NA	NA	NA	NA	NA	No	No	Yes	Yes	No	Yes	No	Yes	Yes	No	No	Yes	No	No	No	Yes	No
DC4_375_NI_BIS95_B_MILD	B	MILD	F	80	-0.23472	NA	NA	0	No	No	No	No	No	No	No	NA	NA	NA	NA	NA	NA	NA	NA	No	No	No	No	No	No	No	Yes	Yes	No	No	No	No	No	No	No	No
DC4_376_NI_BIS94_A_MILD	A	MILD	M	57	-0.17676	NA	No	7	No	No	No	No	Yes	No	No	NA	NA	NA	NA	NA	NA	NA	NA	No	No	Yes	No	No	Yes	No	Yes	Yes	No	No	No	No	No	No	No	No
DC4_353_NI_BIS86_A_MILD	A	MILD	M	32	-3.01239	NA	NA	2	Yes	No	No	No	No	No	No	NA	NA	NA	NA	NA	NA	NA	NA	No	No	Yes	No	No	No	Yes	Yes	Yes	Yes	No	No	No	No	No	No	Yes
DC4_271_NI_BIS54_A_MILD	A	MILD	M	90	-4.31438	Yes	NA	0	No	Yes	Yes	No	Yes	No	Yes	NA	NA	NA	NA	NA	NA	NA	NA	No	No	No	No	No	No	No	No	No	Yes	No	No	No	Yes	Yes	No	No
DC4_358_NI_BIS87_B_MILD	B	MILD	M	32	-2.27813	No	No	7	No	No	No	No	Yes	No	No	NA	NA	NA	NA	NA	NA	NA	NA	No	No	Yes	No	No	Yes	No	Yes	Yes	No	No	No	No	No	No	No	No
DC4_244_NI_BIS40_A_SEVERE	A	SEVERE	M	45	0.322738	No	No	7	Yes	Yes	No	No	No	No	No	NA	NA	NA	NA	NA	NA	NA	NA	No	No	Yes	No	No	Yes	Yes	2	Yes	No	No	No	Yes	No	No	No	Yes
DC4_239_NI_BIS38_A_SEVERE	A	SEVERE	F	73	1.02123	NA	Yes	0	No	No	Yes	No	No	No	No	NA	NA	NA	NA	NA	NA	NA	NA	No	No	Yes	No	No	No	No	No	Yes	Yes	No	No	No	No	Yes	No	Yes
DC4_371_NI_BIS92_B_MILD	B	MILD	M	44	-1.54152	NA	NA	0	No	No	Yes	No	No	No	No	NA	NA	NA	NA	NA	NA	NA	NA	No	No	No	No	No	Yes	No	Yes	Yes	Yes	No	No	No	No	Yes	No	No
DC4_242_NI_BIS39_A_SEVERE	A	SEVERE	F	91	0.8759	NA	NA	0	No	No	No	No	No	No	No	NA	NA	NA	NA	NA	NA	NA	NA	No	No	No	No	No	Yes	No	Yes	No	Yes	No	No	No	No	No	No	No

## Sheet: Column_List
Sample_Name_Processed
Exp_Batch
Sample_Group
Gender
Age
PC1
Smoking
Obesity
Longer_Waiting_Time
Fever(>37.3°C)
Hypertension
Diabetes
Cardiovascular_Coronary_heart_disease
Respiratory_Disease
Cerebrovascular_disease
Cancer
Elevated_Creatinine(>1.33)
Reduced_Albumine(<4)
Elevated_AsT(>40)
Elevated_LDH(>245)
Elevated_C_reactive_protein(>8.2)
Elevated_D-Dimer(>1000)
Elevated_White_Cell_Count(>4)
High_Levels_LDL
Pharm_therap_hospit_Lopinavir/Ritonavir
Pharm_therap_hospit_Darunavir
Pharm_therap_hospi_Hydroxychloroquine_Chloroquine
Pharm_therap_hospit_Tocilizumab
Pharm_therap_hospit_Remdesivir
Pharm_therap_hospit_Steroid
Pharm_therap_hospit_FANS
Pharm_therap_hospit_Paracetamol
Eparine
Antibiotics
Antiarrhythmic_Drugs
Beta_blockers
Angiotensin_converting_enzyme_(ACE)_inhibitors
Sartans
Anti_Diabetic
Statin
Opioids
