# Supplementary material for: Role of epigenetics in the clinical evolution of COVID-19 disease. Epigenome-wide association study identifies markers of severe outcome
Source: Eur J Med Res. 2023 Feb 17;28:81. doi: 10.1186/s40001-023-01032-7 (PMC9936487; doi:10.1186/s40001-023-01032-7)
Supplement: Supplementary file 2 — Additional file 2: List of the 880 significant differentially methylated CpG sites obtained by the RnBeads Differential Methylation analysis. Annotation of Illumina positions was obtained using wANNOVAR. The different columns are explained as: Illumina_TargetID: site id; Chr: chromosome of the site; Start: start coordinate of the site; End: end coordinate of the site; mean.diff: difference in methylation means between the two groups: mean.g1(mild)-mean.g2(severe); diffmeth.p.val: p-value obtained from linear models employed in the limma package; diffmeth.p.adj.fdr: FDR adjusted p-value of all sites, Epimutation_Type: classification of the differentially methylated site; Func.refGene: CpG site classification according to the position of the annotated gene; Gene.refGene: Gene name associated with the differentially methylated site; GeneDetail.refGene: relative distance(s) from nearest gene(s); 21_CpG_SIGNATURE: CpG univocally associated to Group 4. [file 40001_2023_1032_MOESM2_ESM.xlsx]

## Sheet: DiffMeth 880 CpG RnBeads
Additional_File_2
Illumina_TargetID	Chr	Start	End	mean.diff	diffmeth.p.val(unadjusted)	diffmeth.p.adj.FDR	Epimutation_Type	Func.refGene	Gene.refGene	GeneDetail.refGene	21_CpG_SIGNATURE
cg00014380	chr16	4424290	4424290	0.00100438	4.67502e-05	0.0403135	Hyper-	intronic	CORO7;CORO7-PAM16;VASN
cg00021275	chr2	128142155	128142155	-0.0141307	2.63762e-05	0.0290573	Hypo-	intergenic	MAP3K2;PROC	dist=41350;dist=33841
cg00026958	chr14	64214753	64214753	0.0185759	2.69753e-05	0.0293783	Hyper-	intergenic	SGPP1;SYNE2	dist=19940;dist=104930
cg00042969	chr19	40882392	40882392	0.0127494	1.13981e-05	0.0181456	Hyper-	intronic	PLD3
cg00053916	chr8	37457329	37457329	0.011605	6.83462e-06	0.0135656	Hyper-	intergenic	LINC01605;ZNF703	dist=78425;dist=95940
cg00077264	chr2	127934558	127934558	-0.00754112	2.39636e-07	0.00247331	Hypo-	intergenic	BIN1;CYP27C1	dist=69655;dist=6854
cg00084577	chr16	30721139	30721139	-0.050998	3.30734e-05	0.0329199	Hypo-	intronic	SRCAP
cg00116699	chr2	240205260	240205260	-0.0240301	2.18053e-05	0.0258913	Hypo-	intronic	HDAC4
cg00136184	chr8	22269194	22269194	-0.00127442	3.8094e-06	0.0107379	Hypo-	intronic	SLC39A14
cg00139947	chr8	144403371	144403371	0.00959151	1.8975e-06	0.00766857	Hyper-	exonic	TOP1MT
cg00159799	chr19	14552013	14552013	0.0173233	2.5752e-06	0.00895145	Hyper-	exonic	PKN1
cg00198785	chr13	46269339	46269339	-0.0323411	4.70231e-05	0.0404443	Hypo-	ncRNA_intronic	LINC01055
cg00237714	chr16	28169559	28169559	-0.0345795	2.10862e-05	0.0256271	Hypo-	intronic	XPO6
cg00240598	chr5	76363946	76363946	0.015406	3.1706e-06	0.0102287	Hyper-	intergenic	AGGF1;ZBED3	dist=2888;dist=8556
cg00259742	chr11	1871101	1871101	0.0066974	7.54049e-06	0.0142902	Hyper-	intergenic	TNNI2;LSP1	dist=8191;dist=3099
cg00308680	chr18	2963259	2963259	0.030272	3.17331e-05	0.0320665	Hyper-	intronic	LPIN2
cg00319052	chr2	74196376	74196376	0.00261204	5.98048e-06	0.0131546	Hyper-	ncRNA_intronic	DGUOK-AS1
cg00353899	chr18	59999037	59999037	-0.00131474	6.91714e-06	0.0136486	Hypo-	intronic	TNFRSF11A
cg00357988	chr12	122990019	122990019	0.0126309	5.25757e-05	0.0437829	Hyper-	UTR3	RSRC2
cg00441899	chr4	3432483	3432483	0.00459769	3.25185e-06	0.0102287	Hyper-	exonic	RGS12
cg00504285	chr22	20019887	20019887	0.0189445	1.77507e-05	0.0232134	Hyper-	intronic	TANGO2
cg00515279	chr20	48305006	48305006	-0.0622864	1.34997e-06	0.0062459	Hypo-	intronic	B4GALT5
cg00540570	chr20	36024669	36024669	0.0111644	3.34668e-06	0.0102287	Hyper-	exonic	SRC
cg00549876	chr16	85890442	85890442	0.0314973	4.08749e-05	0.0371418	Hyper-	intergenic	COX4I1;IRF8	dist=49833;dist=42332
cg00565561	chr3	41730513	41730513	-0.019652	6.6272e-06	0.0135359	Hypo-	intronic	ULK4
cg00572560	chr10	30093517	30093517	0.0437163	1.94253e-05	0.0243587	Hyper-	intergenic	SVIL;JCAD	dist=67587;dist=208212
cg00573079	chr10	114292138	114292138	0.0663987	1.39176e-05	0.0201359	Hyper-	intronic	VTI1A		Yes
cg00620464	chr2	176868389	176868389	-0.0177063	6.10828e-05	0.0478725	Hypo-	intergenic	LNPK;EVX2	dist=1316;dist=76446
cg00647389	chr7	127234990	127234990	-0.0314587	3.17608e-05	0.0320665	Hypo-	intronic	FSCN3
cg00711896	chr16	30410051	30410051	0.00935051	2.22149e-06	0.00841999	Hyper-	exonic	ZNF48
cg00733943	chr10	63044923	63044923	-0.0134921	1.97033e-05	0.0245686	Hypo-	intergenic	LINC00845;TMEM26	dist=258748;dist=121477
cg00734395	chr10	4122651	4122651	0.0685153	1.71144e-07	0.0019136	Hyper-	ncRNA_intronic	LOC101927964
cg00744232	chr17	36134540	36134540	0.014732	5.9488e-05	0.0472762	Hyper-	intergenic	HNF1B;YWHAEP7	dist=29471;dist=68033
cg00784161	chr2	238406432	238406432	0.0103595	4.98749e-06	0.0123014	Hyper-	intronic	MLPH
cg00812081	chr20	32228408	32228408	-0.00854685	6.00159e-06	0.0131579	Hypo-	intronic	CBFA2T2
cg00826902	chr1	3563954	3563954	0.0118921	2.08211e-06	0.00812109	Hyper-	intronic	WRAP73
cg00843973	chr12	10367690	10367690	-0.0119223	3.91246e-05	0.03627	Hypo-	intronic	GABARAPL1
cg00858078	chr17	80540329	80540329	0.00607826	5.71906e-05	0.0461704	Hyper-	intronic	FOXK2
cg00889210	chr16	14280183	14280183	0.0553258	2.9618e-05	0.0304754	Hyper-	intronic	MKL2
cg00994936	chr19	1423902	1423902	0.00680334	3.56566e-06	0.0105379	Hyper-	intronic	DAZAP1
cg01027469	chr2	3268135	3268135	-0.00892961	5.42541e-05	0.0446099	Hypo-	intronic	EIPR1
cg01056399	chr11	47963843	47963843	-0.0410718	5.15324e-05	0.0431068	Hypo-	intergenic	NUP160;PTPRJ	dist=93747;dist=38267
cg01101459	chr1	234871477	234871477	0.0102905	1.00998e-05	0.0170011	Hyper-	intergenic	LINC01132;LOC101927851	dist=4087;dist=221613
cg01126481	chr6	45508422	45508422	0.00879193	3.61363e-05	0.0348661	Hyper-	intronic	RUNX2
cg01153613	chr6	139928856	139928856	0.0109273	1.84375e-05	0.0238329	Hyper-	intergenic	LINC01625;LOC100132735	dist=133123;dist=163354
cg01177100	chr3	9176211	9176211	-0.0218292	1.38197e-05	0.0201359	Hypo-	intronic	SRGAP3
cg01208955	chr12	48257191	48257191	0.0200358	4.55525e-05	0.0395854	Hyper-	intronic	VDR
cg01211396	chr6	30624478	30624478	-0.0459796	2.41726e-05	0.0276737	Hypo-	exonic	DHX16
cg01221125	chr3	69482381	69482381	0.0144211	3.54423e-07	0.00312935	Hyper-	intergenic	FRMD4B;MITF	dist=46926;dist=306205
cg01227133	chr15	75953765	75953765	-0.0138908	1.50341e-05	0.0209863	Hypo-	intergenic	SNX33;CSPG4	dist=2797;dist=12898
cg01269952	chr2	222420472	222420472	0.0119076	6.51283e-05	0.0498208	Hyper-	intronic	EPHA4
cg01280703	chr21	43733835	43733835	0.00888022	4.60304e-05	0.039949	Hyper-	intronic	TFF3
cg01355089	chr1	93495018	93495018	0.102548	6.35054e-06	0.0134398	Hyper-	intergenic	FAM69A;MTF2	dist=67939;dist=49774
cg01428599	chr8	61371547	61371547	0.00470765	9.50359e-07	0.00494241	Hyper-	intergenic	LINC01301;RAB2A	dist=45170;dist=57922
cg01538969	chr6	30624636	30624636	-0.0111934	3.90441e-08	0.00113048	Hypo-	intronic	DHX16
cg01546719	chr8	134125756	134125756	0.00297968	4.36534e-05	0.0385522	Hyper-	exonic	TG
cg01568397	chr1	25393447	25393447	-0.0173447	1.68938e-06	0.00721885	Hypo-	intergenic	MIR4425;SYF2	dist=43370;dist=155320
cg01569083	chr6	31543289	31543289	0.0332265	3.82639e-06	0.0107407	Hyper-	upstream	TNF	dist=55
cg01578583	chr2	147417913	147417913	-0.0387978	1.7187e-05	0.0226528	Hypo-	intergenic	PABPC1P2;ACVR2A	dist=69355;dist=1184173
cg01605814	chr8	111151564	111151564	-0.0177192	5.92442e-06	0.0131511	Hypo-	intergenic	KCNV1;LINC01608	dist=163488;dist=798355
cg01616145	chr2	88356940	88356940	-0.0288175	5.81588e-06	0.0131511	Hypo-	intergenic	KRCC1;SMYD1	dist=1620;dist=10359
cg01650413	chr19	55853823	55853823	-0.00411585	2.28132e-05	0.0267099	Hypo-	intronic	KMT5C
cg01673856	chr10	114847319	114847319	0.000990086	6.55179e-06	0.0135359	Hyper-	intronic	TCF7L2
cg01742370	chr1	228352412	228352412	-0.0588257	1.1481e-05	0.0181485	Hypo-	ncRNA_exonic	IBA57-AS1
cg01834974	chr22	42818139	42818139	-0.000679693	3.52672e-05	0.0344393	Hypo-	intronic	NFAM1
cg01928516	chr17	2208377	2208377	-0.0070081	1.29801e-07	0.00162876	Hypo-	intronic	SRR
cg01950011	chr8	37396511	37396511	0.00353103	4.93763e-06	0.0123014	Hyper-	intergenic	LINC01605;ZNF703	dist=17607;dist=156758
cg01961825	chr8	142310200	142310200	0.00475547	2.67715e-05	0.0292513	Hyper-	intergenic	LOC105375787;LINC01300	dist=43284;dist=40448
cg01995927	chr1	24257839	24257839	0.0718452	5.73656e-05	0.0462005	Hyper-	intergenic	MIR378F;PNRC2	dist=2202;dist=28462
cg02004823	chr6	143994930	143994930	0.0118687	2.52346e-06	0.00894563	Hyper-	intronic	PHACTR2
cg02011576	chr3	38060265	38060265	0.021439	4.3204e-06	0.0113713	Hyper-	intronic	PLCD1
cg02057681	chr3	285234	285234	-0.0219752	5.50856e-06	0.0128541	Hypo-	intronic	CHL1		Yes
cg02079413	chr11	2986505	2986505	0.016626	3.53872e-07	0.00312935	Hyper-	intronic	NAP1L4
cg02106534	chr16	4561545	4561545	-0.013871	6.09866e-06	0.0133271	Hypo-	UTR3	CDIP1
cg02107842	chr5	66255772	66255772	0.008906	3.54509e-07	0.00312935	Hyper-	intronic	MAST4
cg02112168	chr14	45579561	45579561	-0.0271677	3.02443e-06	0.010196	Hypo-	intronic	PRPF39
cg02153855	chr1	11041070	11041070	-0.00852231	4.75934e-05	0.0407779	Hypo-	intronic	C1orf127
cg02179754	chr1	244573431	244573431	0.0177366	5.46683e-06	0.0128541	Hyper-	intronic	ADSS
cg02203067	chr16	87866800	87866800	-0.0092681	2.33228e-05	0.0272115	Hypo-	intronic	SLC7A5
cg02213678	chr16	85112535	85112535	0.0062861	1.39218e-08	0.000915899	Hyper-	exonic	KIAA0513
cg02222064	chr3	49072024	49072024	-0.00253509	2.91579e-05	0.0303275	Hypo-	intronic	QRICH1
cg02250536	chr5	153698431	153698431	0.0273116	1.92436e-08	0.00094402	Hyper-	intronic	GALNT10
cg02277530	chr17	75396462	75396462	0.0213102	3.48143e-06	0.0103804	Hyper-	intronic	SEPT9
cg02332932	chr10	74607702	74607702	-0.0787832	4.55234e-05	0.0395854	Hypo-	intronic	MCU
cg02378194	chr18	48695128	48695128	0.00631114	7.37005e-06	0.0140865	Hyper-	intergenic	SMAD4;MEX3C	dist=83717;dist=5792
cg02448796	chr1	6101339	6101339	0.0111777	6.21401e-06	0.0134045	Hyper-	intronic	KCNAB2
cg02464519	chr15	41158367	41158367	-0.121844	1.07819e-07	0.00154795	Hypo-	intergenic	SPINT1;RHOV	dist=8514;dist=6045
cg02481950	chr16	21665002	21665002	0.0424006	9.49e-06	0.0162413	Hyper-	intronic	METTL9
cg02485804	chr15	60834343	60834343	0.00451853	5.26875e-06	0.0127146	Hyper-	ncRNA_intronic	RORA-AS1
cg02494303	chr8	37372666	37372666	0.00914562	1.4954e-06	0.00660016	Hyper-	intergenic	LINC01605;LINC01605	dist=21235;dist=1258
cg02584791	chr13	31772717	31772717	-0.0478594	1.32312e-05	0.0195517	Hypo-	intergenic	HSPH1;B3GLCT	dist=36192;dist=1395
cg02650017	chr17	47301614	47301614	-0.00758166	1.93416e-05	0.0243447	Hypo-	exonic	PHOSPHO1
cg02659854	chr13	24824078	24824078	-0.0188979	1.50842e-05	0.0209863	Hypo-	intronic	SPATA13
cg02690865	chr17	1552427	1552427	-0.00466622	9.22428e-06	0.0161154	Hypo-	intronic	RILP
cg02716826	chr9	33447032	33447032	-0.0309036	1.9849e-05	0.024614	Hypo-	intronic	AQP3
cg02722435	chr8	28923626	28923626	0.00526852	4.04422e-08	0.00113048	Hyper-	intergenic	HMBOX1;KIF13B	dist=12839;dist=1169
cg02770216	chr7	91687079	91687079	-0.000209273	4.82058e-05	0.0410927	Hypo-	intronic	AKAP9
cg02773698	chr11	72682460	72682460	-0.0698507	5.73126e-06	0.0131283	Hypo-	intronic	FCHSD2
cg02779928	chr7	2972700	2972700	-0.0285611	8.7881e-06	0.015613	Hypo-	intronic	CARD11
cg02783912	chr2	148805446	148805446	-0.037459	6.38204e-05	0.0491485	Hypo-	intronic	MBD5		Yes
cg02785578	chr3	170763375	170763375	-0.0635075	7.78892e-06	0.0145554	Hypo-	intergenic	SLC2A2;TNIK	dist=18607;dist=12828
cg02822126	chr18	67626505	67626505	0.0207862	4.20313e-06	0.0112791	Hyper-	intergenic	CD226;RTTN	dist=2093;dist=44538
cg02879453	chr16	50321818	50321818	0.0124189	4.93367e-05	0.0417385	Hyper-	intronic	ADCY7
cg02893429	chr2	38404263	38404263	-0.0524557	1.8845e-05	0.0238991	Hypo-	ncRNA_intronic	CYP1B1-AS1
cg02907982	chr12	131586900	131586900	0.0247458	1.23249e-05	0.0188347	Hyper-	intronic	ADGRD1
cg02979120	chr16	67180466	67180466	0.00199627	2.81934e-05	0.0298796	Hyper-	intronic	C16orf70
cg03037030	chr6	31543300	31543300	0.0122261	1.69762e-05	0.022419	Hyper-	upstream	TNF	dist=44
cg03044533	chr11	96065844	96065844	-0.0322656	5.03831e-05	0.0423567	Hypo-	intronic	MAML2
cg03072740	chr12	56030437	56030437	0.0224977	1.2577e-05	0.0189609	Hyper-	upstream	OR10P1	dist=239
cg03084350	chr3	38065265	38065265	0.0207212	3.61812e-05	0.0348661	Hyper-	intronic	PLCD1
cg03109401	chr1	15983114	15983114	-0.00803459	7.30714e-07	0.00440552	Hypo-	exonic	DDI2
cg03130559	chr2	237885732	237885732	-0.00467436	2.70769e-07	0.00268656	Hypo-	intergenic	ACKR3;LOC93463	dist=394738;dist=71510
cg03172765	chr2	232034629	232034629	0.00248551	4.48854e-05	0.03926	Hyper-	intronic	PSMD1
cg03203220	chr4	55181512	55181512	0.00523515	9.17636e-07	0.00482045	Hyper-	intergenic	PDGFRA;LINC02283	dist=17098;dist=17547
cg03228980	chr14	95942532	95942532	-0.00832564	3.39552e-05	0.0333523	Hypo-	upstream	SYNE3	dist=359
cg03233624	chr17	55740464	55740464	0.00601948	4.43407e-05	0.0388342	Hyper-	intronic	MSI2
cg03241816	chr6	6731222	6731222	-0.0511755	2.70523e-05	0.0294143	Hypo-	intergenic	LY86;RREB1	dist=76006;dist=376608
cg03245883	chr9	129162718	129162718	-2.73045e-05	6.1281e-05	0.0479118	Hypo-	intronic	MVB12B
cg03257217	chr11	76860667	76860667	-0.0226058	1.57722e-05	0.0216383	Hypo-	intronic	MYO7A
cg03260458	chr3	152100288	152100288	0.0374645	2.51523e-05	0.0281859	Hyper-	intronic	MBNL1		Yes
cg03285705	chr3	188260652	188260652	0.0163205	4.60238e-07	0.00363248	Hyper-	intronic	LPP
cg03288429	chr21	37732411	37732411	0.00439753	3.42564e-07	0.00312935	Hyper-	intronic	MORC3
cg03314375	chr10	43626330	43626330	0.002898	1.62098e-05	0.0220135	Hyper-	downstream	RET	dist=533
cg03356407	chr16	85070299	85070299	-0.0261553	3.90189e-05	0.0362559	Hypo-	intronic	KIAA0513
cg03360551	chr20	25459849	25459849	-0.00351574	3.70619e-05	0.035322	Hypo-	intronic	NINL
cg03374686	chr8	54935911	54935911	0.0170471	1.51155e-05	0.0209863	Hyper-	upstream	TCEA1	dist=895
cg03386675	chr1	154579713	154579713	0.0301911	9.10843e-06	0.0159546	Hyper-	intronic	ADAR
cg03402112	chr22	20121432	20121432	0.00792259	1.65272e-05	0.0221753	Hyper-	intronic	ZDHHC8
cg03449427	chr15	35601271	35601271	0.0201957	1.04027e-07	0.00154795	Hyper-	intergenic	ANP32AP1;DPH6	dist=71007;dist=61899
cg03468568	chr1	223095635	223095635	-0.0108948	6.2423e-05	0.0485823	Hypo-	intronic	DISP1
cg03484312	chr1	49216204	49216204	0.00176073	2.00868e-06	0.00792689	Hyper-	intronic	AGBL4;BEND5
cg03494825	chr8	832260	832260	0.0288141	3.80634e-05	0.0359152	Hyper-	intronic	DLGAP2
cg03497652	chr16	4751569	4751569	0.0159894	6.62203e-06	0.0135359	Hyper-	intronic	ANKS3
cg03509643	chr6	53449809	53449809	0.0285091	1.66953e-05	0.0222084	Hyper-	intergenic	LOC101927136;LINC01564	dist=11736;dist=43369
cg03523676	chr14	24540235	24540235	0.00853599	1.15669e-06	0.00562312	Hyper-	exonic	CPNE6
cg03536404	chr2	24485592	24485592	0.00250712	6.61233e-06	0.0135359	Hyper-	intronic	ITSN2
cg03584763	chr5	132672047	132672047	0.0641642	8.83731e-06	0.0156145	Hyper-	intronic	FSTL4
cg03612357	chr1	227162127	227162127	-0.0666133	5.44599e-06	0.0128541	Hypo-	intronic	COQ8A
cg03616753	chr8	37378540	37378540	-0.0475886	3.13134e-05	0.0317811	Hypo-	ncRNA_intronic	LINC01605
cg03725042	chr11	65558516	65558516	-0.00251149	5.89984e-06	0.0131511	Hypo-	intronic	OVOL1
cg03751789	chr11	65060725	65060725	0.0177298	3.15171e-08	0.00113048	Hyper-	intronic	POLA2
cg03760309	chr17	57923201	57923201	-0.0171494	2.79019e-05	0.0298166	Hypo-	intergenic	VMP1;TUBD1	dist=3585;dist=13640
cg03808896	chr5	132160489	132160489	-0.046534	6.31328e-05	0.0489077	Hypo-	exonic	SHROOM1
cg03900676	chr9	94649896	94649896	-0.0216129	4.88469e-05	0.0414811	Hypo-	intronic	ROR2		Yes
cg03936075	chr6	11370479	11370479	0.0238844	6.60784e-06	0.0135359	Hyper-	intronic	NEDD9
cg03948182	chr17	62348168	62348168	0.0215923	2.39684e-05	0.0275339	Hyper-	intergenic	TEX2;PECAM1	dist=7485;dist=48609
cg04030141	chr6	16506179	16506179	-0.00147034	1.10762e-07	0.00154807	Hypo-	intronic	ATXN1
cg04068676	chr11	26605224	26605224	0.0128552	6.74345e-06	0.0135656	Hyper-	intronic	ANO3
cg04164048	chr16	70680498	70680498	0.00664485	4.14447e-05	0.0374401	Hyper-	UTR5	IL34
cg04171038	chr12	132512619	132512619	-0.0139012	2.35108e-05	0.0273769	Hypo-	exonic	EP400
cg04211591	chr2	230159830	230159830	0.00872833	3.29735e-06	0.0102287	Hyper-	intergenic	PID1;DNER	dist=23773;dist=62515
cg04231085	chr16	85561302	85561302	-0.0249392	3.3918e-05	0.0333523	Hypo-	intergenic	MIR5093;GSE1	dist=221371;dist=83727
cg04258833	chr2	102697002	102697002	-0.0323043	5.43266e-05	0.0446099	Hypo-	intronic	IL1R1
cg04287259	chr1	9730401	9730401	0.0708636	3.3347e-05	0.0330452	Hyper-	intronic	PIK3CD
cg04288453	chr17	55822716	55822716	-0.0214405	9.40207e-06	0.0161337	Hypo-	upstream	CCDC182	dist=26
cg04306926	chr20	30126382	30126382	0.00840281	8.79705e-06	0.015613	Hyper-	UTR3	HM13
cg04315689	chr2	74198896	74198896	0.0091346	5.5523e-05	0.0454681	Hyper-	ncRNA_intronic	DGUOK-AS1
cg04321224	chr21	46341380	46341380	0.0550184	2.32502e-07	0.00243718	Hyper-	ncRNA_intronic	ITGB2-AS1
cg04338635	chr5	14492405	14492405	0.0382497	3.08356e-05	0.0315347	Hyper-	intronic	TRIO
cg04357523	chr1	147121124	147121124	-0.00163183	8.47383e-06	0.0152002	Hypo-	intronic	ACP6;NBPF19
cg04381163	chr22	31852077	31852077	0.0187167	1.08446e-07	0.00154795	Hyper-	intronic	EIF4ENIF1
cg04385750	chr2	67147601	67147601	-0.0104051	4.18681e-06	0.0112791	Hypo-	ncRNA_intronic	LINC01799
cg04401764	chr12	54777396	54777396	-0.00752179	3.84914e-05	0.0360933	Hypo-	ncRNA_intronic	LOC102724050
cg04406114	chr19	42599489	42599489	-0.0172137	4.11835e-06	0.0111943	Hypo-	exonic	POU2F2
cg04410989	chr20	35578437	35578437	0.0099108	7.42054e-07	0.00440552	Hyper-	intronic	SAMHD1
cg04412172	chr12	117111591	117111591	-0.020489	3.00476e-05	0.03087	Hypo-	intergenic	MAP1LC3B2;C12orf49	dist=97166;dist=39534
cg04523589	chr3	48265146	48265146	0.0127415	5.43153e-05	0.0446099	Hyper-	exonic	CAMP
cg04546493	chr1	6098980	6098980	0.00215283	4.26677e-05	0.0380141	Hyper-	intronic	KCNAB2
cg04726535	chr12	133169156	133169156	0.0184576	6.28252e-05	0.0487787	Hyper-	intergenic	FBRSL1;LRCOL1	dist=7383;dist=10580
cg04746453	chr1	25044617	25044617	0.00729382	1.45033e-05	0.0205706	Hyper-	intergenic	SRRM1;CLIC4	dist=44845;dist=27143
cg04765078	chr22	23165064	23165064	0.0183348	8.02189e-06	0.0146047	Hyper-	upstream	MIR650	dist=206
cg04770127	chr13	43538335	43538335	-0.0152186	5.03334e-05	0.0423567	Hypo-	intronic	EPSTI1		Yes
cg04782146	chr16	85112370	85112370	-0.0128671	1.07922e-07	0.00154795	Hypo-	intronic	KIAA0513
cg04813347	chr2	218937178	218937178	0.0245004	5.1153e-10	0.000343172	Hyper-	exonic	RUFY4
cg04816311	chr7	1066650	1066650	-0.00182972	2.16387e-06	0.00824819	Hypo-	intronic	C7orf50
cg04836151	chr8	144213766	144213766	0.0336909	2.41876e-06	0.00891583	Hyper-	intergenic	C8orf31;LY6H	dist=78046;dist=25565
cg04837420	chr12	6950109	6950109	0.0116463	3.29041e-06	0.0102287	Hyper-	UTR5	GNB3
cg04892187	chr8	145040629	145040629	0.0498602	2.95788e-05	0.0304754	Hyper-	intronic	PLEC
cg04894981	chr3	5114456	5114456	-0.0388821	1.95661e-05	0.0244895	Hypo-	intergenic	BHLHE40;ARL8B	dist=87591;dist=49474
cg04940901	chr3	52418250	52418250	0.00817168	6.38832e-05	0.0491485	Hyper-	intronic	DNAH1
cg04944536	chr12	116756890	116756890	0.0176047	6.06147e-08	0.00127092	Hyper-	intergenic	MED13L;MIR4472-2	dist=41899;dist=109167
cg04961615	chr6	137064665	137064665	-0.058885	1.16824e-05	0.0181485	Hypo-	intronic	MAP3K5
cg04973751	chr11	35329743	35329743	-0.00770146	2.9031e-05	0.0302424	Hypo-	intronic	SLC1A2
cg04992215	chr18	53753050	53753050	-0.00827384	6.21108e-06	0.0134045	Hypo-	ncRNA_intronic	LINC01539;LINC01905
cg05049312	chr14	93406016	93406016	-0.010793	3.32928e-05	0.0330403	Hypo-	intronic	ITPK1
cg05056583	chr3	124036925	124036925	0.018824	2.84827e-05	0.0299034	Hyper-	intronic	KALRN
cg05080429	chr1	160809639	160809639	-0.0384179	1.46803e-05	0.020647	Hypo-	intronic	CD244
cg05089897	chr21	38886664	38886664	-0.0277299	3.69386e-06	0.0106059	Hypo-	UTR3	DYRK1A
cg05099863	chr2	218937172	218937172	-0.0177952	6.44104e-08	0.00127092	Hypo-	exonic	RUFY4
cg05160320	chr6	3234309	3234309	-0.00857476	4.78022e-05	0.0408525	Hypo-	ncRNA_intronic	LOC100422781
cg05183218	chr12	95200587	95200587	-0.0158563	3.75293e-05	0.035662	Hypo-	intergenic	TMCC3;MIR492	dist=156249;dist=27587
cg05271660	chr8	52160180	52160180	-0.0157144	4.62765e-05	0.0400739	Hypo-	intergenic	SNTG1;PXDNL	dist=450964;dist=71957
cg05275001	chr11	64497598	64497598	-0.00306003	1.63937e-05	0.0220593	Hypo-	exonic	RASGRP2
cg05279866	chr8	37378355	37378355	0.0158865	3.41905e-06	0.0103057	Hyper-	ncRNA_intronic	LINC01605
cg05301191	chr22	31852880	31852880	0.00171447	4.83908e-07	0.0036891	Hyper-	intronic	EIF4ENIF1
cg05304729	chr1	158800024	158800024	0.114275	3.40943e-08	0.00113048	Hyper-	intergenic	OR6N2;MNDA	dist=52599;dist=1069
cg05331804	chr2	227552268	227552268	0.0307097	8.74958e-07	0.00481296	Hyper-	intergenic	MIR5702;IRS1	dist=28759;dist=43765
cg05356121	chr7	86558910	86558910	-0.0104611	1.42288e-05	0.0204696	Hypo-	intronic	KIAA1324L
cg05359443	chr13	52337409	52337409	0.0278967	1.25336e-05	0.0189609	Hyper-	intergenic	WDFY2;DHRS12	dist=1238;dist=4720
cg05399785	chr1	3564031	3564031	0.0178455	7.75319e-07	0.00452296	Hyper-	exonic	WRAP73
cg05406358	chr12	122615820	122615820	0.0187143	3.63936e-05	0.0349792	Hyper-	intronic	MLXIP		Yes
cg05509359	chr11	70432884	70432884	0.0192936	7.68831e-08	0.00147368	Hyper-	intronic	SHANK2
cg05515099	chr3	69482656	69482656	0.0161447	6.31604e-06	0.0134318	Hyper-	intergenic	FRMD4B;MITF	dist=47201;dist=305930
cg05555876	chr8	54935915	54935915	0.00119724	8.84444e-06	0.0156145	Hyper-	upstream	TCEA1	dist=899
cg05577920	chr10	126745753	126745753	0.00751643	3.25828e-05	0.0325767	Hyper-	intronic	CTBP2
cg05613192	chr2	223912416	223912416	0.0207235	1.2392e-05	0.0188942	Hyper-	intergenic	ACSL3;KCNE4	dist=104297;dist=4232
cg05628226	chr3	13002971	13002971	-0.013221	2.45365e-05	0.0280265	Hypo-	intronic	IQSEC1
cg05638842	chr6	16999919	16999919	-0.018225	4.52287e-06	0.0117153	Hypo-	intergenic	LOC101928433;STMND1	dist=232805;dist=102570
cg05647891	chr4	153346037	153346037	0.00778338	7.99588e-08	0.00149006	Hyper-	intronic	FBXW7
cg05660634	chr15	38965109	38965109	0.0780943	8.7874e-07	0.00481296	Hyper-	intergenic	RASGRP1;C15orf53	dist=108102;dist=23690
cg05733016	chr2	197951438	197951438	0.0170669	2.72532e-07	0.00268656	Hyper-	exonic	ANKRD44
cg05873245	chr19	49918459	49918459	0.0470092	1.16765e-05	0.0181485	Hyper-	intronic	CCDC155
cg05948127	chr7	107577779	107577779	0.0571398	5.27291e-08	0.00126338	Hyper-	intronic	LAMB1
cg05962781	chr1	115599145	115599145	-0.00797194	5.96757e-05	0.0472762	Hypo-	intronic	TSPAN2
cg06002476	chr3	8617065	8617065	-0.00997059	1.44856e-05	0.0205706	Hypo-	downstream	LINC00312	dist=711
cg06017212	chr17	1478463	1478463	-0.0164481	3.92985e-06	0.0108495	Hypo-	UTR3	SLC43A2
cg06040990	chr5	66254876	66254876	0.0267941	8.16661e-09	0.000913127	Hyper-	UTR5	MAST4
cg06047066	chr3	129242307	129242307	-0.0191487	1.16518e-05	0.0181485	Hypo-	intergenic	IFT122;RHO	dist=2957;dist=5175
cg06081208	chr10	49719922	49719922	0.00845429	6.54784e-05	0.0499254	Hyper-	intronic	ARHGAP22
cg06113339	chr1	25298996	25298996	-0.027604	3.21979e-05	0.0323776	Hypo-	intergenic	RUNX3;MIR4425	dist=7495;dist=50998
cg06122175	chr14	93499028	93499028	0.0146383	4.95221e-05	0.0417566	Hyper-	intronic	ITPK1
cg06142580	chr17	45239865	45239865	0.00191552	2.82912e-05	0.0298796	Hyper-	intronic	CDC27
cg06143886	chr13	101142914	101142914	0.0035431	4.21741e-05	0.0378255	Hyper-	intronic	PCCA
cg06160539	chr1	244573354	244573354	0.0139796	5.03947e-06	0.012384	Hyper-	intronic	ADSS
cg06178887	chr19	42599631	42599631	-0.0149071	1.30536e-05	0.0194443	Hypo-	intronic	POU2F2
cg06186172	chr17	8692762	8692762	0.00324311	4.74585e-05	0.0407143	Hyper-	intergenic	SPDYE4;MFSD6L	dist=30885;dist=7666
cg06186468	chr12	55385545	55385545	0.0146017	6.33633e-05	0.0489246	Hyper-	intergenic	TESPA1;NEUROD4	dist=7015;dist=28184
cg06291107	chr20	36157675	36157675	0.00124255	1.44156e-05	0.0205465	Hyper-	intergenic	BLCAP;LINC00489	dist=1342;dist=90025
cg06339716	chr1	65045551	65045551	-0.00791345	3.35237e-05	0.0331713	Hypo-	ncRNA_exonic	MIR4794
cg06398242	chr2	46049176	46049176	-0.0358349	8.82424e-07	0.00481296	Hypo-	intronic	PRKCE		Yes
cg06496454	chr7	4807062	4807062	0.00544398	3.89372e-05	0.0362301	Hyper-	UTR3	FOXK1
cg06559916	chr2	103042386	103042386	0.0627024	6.59941e-06	0.0135359	Hyper-	intronic	IL18RAP		Yes
cg06568945	chr8	103299694	103299694	0.0423366	7.78124e-06	0.0145554	Hyper-	exonic	UBR5
cg06617834	chr4	54942790	54942790	-0.00412277	1.78742e-06	0.00735666	Hypo-	intergenic	CHIC2;GSX2	dist=11975;dist=23458
cg06652484	chr9	129242893	129242893	0.00640697	2.08631e-05	0.025402	Hyper-	intronic	MVB12B
cg06685283	chr6	117824630	117824630	-0.00581104	3.38462e-05	0.0333429	Hypo-	intronic	DCBLD1
cg06710464	chr17	79047695	79047695	0.00538729	9.86915e-06	0.0167196	Hyper-	intronic	BAIAP2
cg06721411	chr2	74753759	74753759	-0.0109547	5.12087e-05	0.0429431	Hypo-	upstream;downstream	DQX1;AUP1	dist=351;dist=16
cg06721435	chr17	1116358	1116358	0.0304975	3.20377e-05	0.0322721	Hyper-	intronic	ABR
cg06748470	chr1	65467980	65467980	-0.0174937	1.68727e-05	0.0223263	Hypo-	ncRNA_intronic	LINC01359
cg06812793	chr4	92516304	92516304	-0.0252033	6.47269e-05	0.0496208	Hypo-	intronic	CCSER1
cg06846976	chr16	2121682	2121682	0.00266318	7.32825e-06	0.0140502	Hyper-	intronic	TSC2
cg06867089	chr2	218867385	218867385	-0.0286039	6.20863e-05	0.0483763	Hypo-	intergenic	LOC105373878;CXCR2P1	dist=10047;dist=56493
cg06898549	chr12	41083590	41083590	-0.00820499	6.02169e-05	0.0474154	Hypo-	intergenic	MUC19;CNTN1	dist=119033;dist=2654
cg06937648	chr9	116377482	116377482	0.0220854	1.06775e-05	0.0174976	Hyper-	intergenic	RGS3;ZNF618	dist=17459;dist=261080
cg07018629	chr5	90446250	90446250	0.00626533	2.67321e-05	0.0292513	Hyper-	intronic	ADGRV1
cg07028216	chr22	42337222	42337222	0.00571167	6.63807e-06	0.0135359	Hyper-	intronic	CENPM
cg07031236	chr10	73983766	73983766	0.0067446	1.61531e-05	0.0219811	Hyper-	exonic	ANAPC16
cg07054763	chr6	135358287	135358287	0.00903865	5.85847e-06	0.0131511	Hyper-	exonic	HBS1L
cg07058694	chr12	111909145	111909145	-0.0178123	3.31143e-06	0.0102287	Hypo-	intronic	ATXN2
cg07064872	chr3	195161246	195161246	0.0612688	6.99565e-06	0.013763	Hyper-	intronic	ACAP2		Yes
cg07133321	chr3	45607976	45607976	0.0213581	1.05784e-07	0.00154795	Hyper-	intergenic	LARS2;LIMD1	dist=17648;dist=28347
cg07141207	chr1	12313539	12313539	-0.0379789	1.01367e-05	0.0170011	Hypo-	intronic	VPS13D
cg07152894	chr8	102373664	102373664	-0.0402559	1.34721e-06	0.0062459	Hypo-	intergenic	ZNF706;NACAP1	dist=155372;dist=7457
cg07218959	chr6	132792229	132792229	-0.00619982	1.51662e-05	0.0209863	Hypo-	intronic	STX7
cg07226569	chr9	126150518	126150518	-0.00699291	3.37399e-05	0.0333137	Hypo-	intronic	DENND1A
cg07226581	chr9	37859354	37859354	-0.00600387	1.75018e-05	0.0229775	Hypo-	intronic	DCAF10
cg07247797	chr1	41746150	41746150	-0.0090363	8.14935e-07	0.00471308	Hypo-	intergenic	SCMH1;FOXO6	dist=38335;dist=81453
cg07298772	chr2	176306492	176306492	-0.0262462	5.14305e-05	0.0430753	Hypo-	intergenic	ATP5G3;LNPK	dist=260002;dist=482128
cg07299810	chr7	30505269	30505269	-0.0338091	1.48255e-05	0.0208076	Hypo-	intronic	NOD1
cg07348563	chr3	14425856	14425856	0.00292379	9.08038e-07	0.00482045	Hyper-	intergenic	LINC01267;SLC6A6	dist=31788;dist=18220
cg07359474	chr9	118758902	118758902	-0.0281048	4.20695e-05	0.0377822	Hypo-	intergenic	LINC00474;PAPPA	dist=71525;dist=157169
cg07363028	chr15	63823236	63823236	0.0382207	1.50176e-08	0.000915899	Hyper-	intronic	USP3
cg07388950	chr2	106370672	106370672	-0.00392567	1.38773e-05	0.0201359	Hypo-	intronic	NCK2
cg07413098	chr20	30125302	30125302	-0.00228604	1.11147e-05	0.017967	Hypo-	intronic	HM13
cg07458272	chr19	34744396	34744396	-0.00918584	7.93477e-06	0.0146047	Hypo-	intergenic	LSM14A;KIAA0355	dist=23976;dist=1060
cg07466463	chr8	141574207	141574207	0.00787516	1.21645e-05	0.0187175	Hyper-	intronic	AGO2
cg07486119	chr7	2596723	2596723	-0.0163538	7.89252e-06	0.0146047	Hypo-	intergenic	BRAT1;IQCE	dist=1331;dist=1883
cg07491416	chr5	126378202	126378202	-0.0095494	4.37918e-05	0.0386054	Hypo-	downstream	C5orf63	dist=48
cg07535350	chr6	11357100	11357100	-0.0206255	3.54456e-05	0.0345632	Hypo-	intronic	NEDD9
cg07573085	chr4	1832536	1832536	0.0726809	2.37653e-05	0.0273769	Hyper-	intronic	LETM1
cg07583010	chr12	76577332	76577332	0.0428462	1.24464e-07	0.00162876	Hyper-	intergenic	NAP1L1;LINC02407	dist=98519;dist=76331
cg07652854	chr7	80551731	80551731	0.0301923	4.18933e-05	0.0377756	Hyper-	upstream	SEMA3C	dist=36	Yes
cg07690768	chr12	32370933	32370933	-0.0126271	1.97391e-05	0.0245686	Hypo-	intronic	BICD1
cg07827151	chr11	20033134	20033134	0.042717	1.756e-05	0.0230089	Hyper-	intronic	NAV2
cg07856428	chr17	78854143	78854143	-0.0113991	2.77093e-05	0.0297431	Hypo-	intronic	RPTOR
cg07958192	chr4	90033974	90033974	-0.0362288	1.85522e-05	0.0238402	Hypo-	UTR5	TIGD2
cg07966482	chr6	62391937	62391937	-0.0286223	2.21855e-05	0.0261117	Hypo-	intronic	KHDRBS2
cg07992500	chr2	37896583	37896583	0.0480317	3.55814e-05	0.0345944	Hyper-	intronic	CDC42EP3
cg08088075	chr2	220264753	220264753	0.0119947	1.3737e-08	0.000915899	Hyper-	upstream	DNPEP	dist=9
cg08089777	chr8	129152499	129152499	-0.0162247	8.93819e-06	0.0157386	Hypo-	intergenic	PVT1;MIR1208	dist=39000;dist=9863
cg08103216	chr2	228737243	228737243	0.00672059	5.6441e-05	0.0458411	Hyper-	intronic	DAW1
cg08144237	chr11	100862189	100862189	-0.0160458	2.36569e-05	0.0273769	Hypo-	upstream;downstream	TMEM133;ARHGAP42	dist=622;dist=533
cg08146841	chr6	124603667	124603667	-0.000777055	1.16409e-05	0.0181485	Hypo-	intronic	NKAIN2
cg08171503	chr3	359912	359912	-0.0278245	4.23119e-05	0.0378638	Hypo-	intronic	CHL1
cg08175337	chr17	77165922	77165922	5.83054e-05	4.20301e-05	0.0377822	Hyper-	intronic	RBFOX3
cg08289839	chr13	111318640	111318640	0.00647416	2.2085e-05	0.0260689	Hyper-	intronic	CARS2
cg08298283	chr10	72539836	72539836	0.0158533	2.08891e-09	0.000552173	Hyper-	intronic	TBATA
cg08314156	chr11	122941687	122941687	0.0545513	5.83235e-05	0.0467475	Hyper-	intergenic	HSPA8;CLMP	dist=8644;dist=1027
cg08316365	chr12	102512153	102512153	0.00549	1.03456e-05	0.0170736	Hyper-	exonic	NUP37
cg08331261	chr9	138778684	138778684	-0.0130849	3.12624e-05	0.0317811	Hypo-	intronic	CAMSAP1
cg08352115	chr17	66356057	66356057	-0.00244349	1.58972e-07	0.00180763	Hypo-	intronic	ARSG
cg08416150	chr18	46841159	46841159	-0.0170493	2.74695e-05	0.0296606	Hypo-	intronic	DYM
cg08427067	chr11	95015466	95015466	-0.0388492	6.06223e-05	0.0475843	Hypo-	intergenic	LOC100129203;FAM76B	dist=47898;dist=486640
cg08459437	chr7	137580178	137580178	0.0444853	1.81266e-06	0.00741502	Hyper-	intronic	CREB3L2
cg08504583	chr13	78315584	78315584	0.0138759	9.73205e-07	0.00502228	Hyper-	intronic	SLAIN1
cg08504765	chr8	37457295	37457295	0.0178039	3.58609e-06	0.0105518	Hyper-	intergenic	LINC01605;ZNF703	dist=78391;dist=95974
cg08530983	chr3	63882167	63882167	-0.00181395	2.3791e-05	0.0273769	Hypo-	intronic	ATXN7
cg08548734	chr9	136009324	136009324	0.00286159	1.63342e-05	0.0220487	Hyper-	intronic	RALGDS
cg08549335	chr7	30387954	30387954	-0.0125788	1.11947e-05	0.017967	Hypo-	intronic	ZNRF2
cg08562586	chr9	117821477	117821477	-0.00433167	1.85241e-05	0.0238402	Hypo-	intronic	TNC
cg08615219	chr2	242524047	242524047	-0.0496288	2.83953e-05	0.0298796	Hypo-	exonic	THAP4
cg08625808	chr3	50379923	50379923	-0.0206887	6.53862e-06	0.0135359	Hypo-	exonic	ZMYND10
cg08650128	chr1	43206856	43206856	-0.00470962	1.76598e-06	0.00731642	Hypo-	upstream	CLDN19	dist=931
cg08666577	chr17	58243578	58243578	-0.0355899	3.62239e-05	0.0348661	Hypo-	intergenic	CA4;USP32	dist=6672;dist=11113
cg08694574	chr16	86011615	86011615	0.00963935	1.87094e-05	0.0238501	Hyper-	intergenic	IRF8;LINC01082	dist=55404;dist=218172
cg08703857	chr7	2653651	2653651	0.0547496	5.11999e-05	0.0429431	Hyper-	UTR3	IQCE
cg08748013	chr1	244467664	244467664	0.0107219	1.16351e-05	0.0181485	Hyper-	intergenic	ZBTB18;C1orf100	dist=246884;dist=48273
cg08780057	chr14	74531879	74531879	-0.0295215	3.84231e-05	0.0360933	Hypo-	UTR3	BBOF1
cg08813447	chr7	33349871	33349871	-0.0200996	1.27205e-05	0.0190488	Hypo-	intronic	BBS9
cg08868697	chr20	52750124	52750124	-0.00101044	1.20694e-05	0.0186568	Hypo-	intergenic	BCAS1;CYP24A1	dist=62820;dist=19864
cg08895133	chr6	159076043	159076043	0.00309931	7.32354e-06	0.0140502	Hyper-	intronic	SYTL3
cg08911236	chr3	197574586	197574586	-0.00295313	3.19732e-06	0.0102287	Hypo-	intronic	LRCH3
cg08926121	chr14	32845321	32845321	-0.00759228	5.55751e-05	0.0454681	Hypo-	intronic	AKAP6
cg08954779	chr7	16674072	16674072	0.00531667	1.52254e-06	0.00664888	Hyper-	intronic	ANKMY2
cg08965790	chr6	101066288	101066288	-0.0547887	5.97895e-06	0.0131546	Hypo-	intronic	ASCC3
cg09018739	chr16	57180107	57180107	0.00739492	1.38622e-05	0.0201359	Hyper-	exonic	CPNE2
cg09029633	chr16	90077571	90077571	0.00749071	2.40469e-05	0.0275768	Hyper-	intronic	DBNDD1
cg09041183	chr13	114270794	114270794	-0.0288169	8.04122e-06	0.0146047	Hypo-	intronic	TFDP1
cg09054339	chr3	188265293	188265293	-0.0306979	2.28683e-06	0.00854675	Hypo-	intronic	LPP
cg09060241	chr2	25598865	25598865	-0.00125245	9.40306e-06	0.0161337	Hypo-	intergenic	DNMT3A;DTNB	dist=33406;dist=1247
cg09074025	chr3	188286773	188286773	-0.000625249	2.88569e-06	0.00982708	Hypo-	intronic	LPP
cg09102332	chr7	20498337	20498337	-0.0850003	2.17786e-05	0.0258913	Hypo-	intergenic	ITGB8;ABCB5	dist=42955;dist=156908
cg09170736	chr8	109679385	109679385	-0.0538146	2.17879e-05	0.0258913	Hypo-	intergenic	EMC2;TMEM74	dist=177968;dist=111820
cg09178900	chr6	127586433	127586433	-0.0752066	3.94075e-07	0.00343343	Hypo-	intergenic	RSPO3;RNF146	dist=65807;dist=1394
cg09210680	chr8	22875414	22875414	-0.00196423	2.37181e-05	0.0273769	Hypo-	UTR3	RHOBTB2
cg09237447	chr4	19984063	19984063	-0.0316445	8.00519e-06	0.0146047	Hypo-	intergenic	LCORL;SLIT2	dist=1960565;dist=269465
cg09287328	chr10	134231487	134231487	0.00150804	1.45073e-06	0.00653191	Hyper-	downstream	PWWP2B	dist=129
cg09287591	chr2	26729208	26729208	0.00419021	1.46793e-05	0.020647	Hyper-	intronic	OTOF
cg09310636	chr14	90760903	90760903	-0.0079256	5.89646e-08	0.00127092	Hypo-	intronic	NRDE2
cg09398647	chr8	37417759	37417759	-0.0135818	3.30665e-06	0.0102287	Hypo-	intergenic	LINC01605;ZNF703	dist=38855;dist=135510
cg09430935	chr22	22026574	22026574	-0.000444516	1.01817e-07	0.00154795	Hypo-	intronic	PPIL2
cg09460462	chr10	75413771	75413771	0.0116743	5.58326e-06	0.0128717	Hyper-	intronic	SYNPO2L
cg09602644	chr8	101502375	101502375	-0.0134093	1.15996e-05	0.0181485	Hypo-	intergenic	MIR4471;ANKRD46	dist=107302;dist=19605
cg09627709	chr7	97755719	97755719	-0.00766698	1.02497e-06	0.00524905	Hypo-	intronic	LMTK2
cg09651208	chr18	77838622	77838622	-0.00506678	2.82991e-05	0.0298796	Hypo-	ncRNA_intronic	RBFADN
cg09787101	chr3	188573583	188573583	-0.00581147	1.33164e-05	0.0196343	Hypo-	intronic	LPP
cg09808003	chr12	123887091	123887091	-0.00799452	3.30179e-05	0.0329136	Hypo-	intronic	KMT5A
cg09842038	chr2	10205716	10205716	0.0112432	6.7337e-06	0.0135656	Hyper-	intronic	CYS1
cg09866565	chr3	137844436	137844436	-0.0144534	2.56276e-05	0.0285085	Hypo-	intronic	A4GNT
cg09912552	chr8	134250937	134250937	-0.0129677	1.50798e-05	0.0209863	Hypo-	UTR3	NDRG1
cg09929238	chr17	78560916	78560916	0.0215125	1.36947e-05	0.0200598	Hyper-	intronic	RPTOR
cg10012517	chr5	66255015	66255015	-0.0274541	2.51149e-06	0.00894563	Hypo-	UTR5	MAST4
cg10093121	chr17	1335117	1335117	0.0791155	5.4536e-06	0.0128541	Hyper-	intronic	CRK
cg10128003	chr21	43642166	43642166	-0.00191633	1.66586e-05	0.0222084	Hypo-	intronic	ABCG1
cg10168639	chr4	185315995	185315995	0.0241437	1.87507e-08	0.00094402	Hyper-	intronic	IRF2
cg10179983	chr17	73072607	73072607	0.00123507	1.60359e-05	0.0219105	Hyper-	intergenic	KCTD2;SLC16A5	dist=10623;dist=11215
cg10201370	chr17	7793976	7793976	0.00337222	5.93969e-06	0.0131511	Hyper-	exonic	CHD3
cg10298992	chr16	75103853	75103853	-0.0295884	1.76674e-06	0.00731642	Hypo-	intronic	ZNRF1
cg10349616	chr17	77167532	77167532	0.0171227	6.32599e-06	0.0134318	Hyper-	intronic	RBFOX3
cg10369537	chr9	78834330	78834330	-0.0138162	7.06294e-06	0.0138144	Hypo-	intronic	PCSK5
cg10416735	chr4	111455252	111455252	-0.0106082	3.98285e-05	0.0366527	Hypo-	intronic	ENPEP
cg10444562	chr3	122733202	122733202	0.00998872	5.53072e-07	0.00382517	Hyper-	intronic	SEMA5B
cg10447678	chr2	231090337	231090337	0.0311057	9.93756e-08	0.00154795	Hyper-	UTR5	SP110
cg10461099	chr9	123540965	123540965	0.00700938	4.90328e-05	0.0415863	Hyper-	intronic	FBXW2
cg10483525	chr16	73080909	73080909	-0.0116464	1.30716e-05	0.0194443	Hypo-	intronic	ZFHX3
cg10488050	chr7	132617821	132617821	-0.052085	4.6596e-06	0.011952	Hypo-	intronic	CHCHD3
cg10548185	chr5	64242958	64242958	-0.0216578	3.20683e-06	0.0102287	Hypo-	intronic	CWC27
cg10570276	chr20	36810754	36810754	-0.00871934	1.73149e-06	0.00726006	Hypo-	intergenic	TGM2;KIAA1755	dist=15774;dist=28153
cg10607603	chr17	73151410	73151410	0.00251009	6.77803e-06	0.0135656	Hyper-	upstream	JPT1	dist=632
cg10615580	chr17	79005548	79005548	-0.0010622	8.02126e-06	0.0146047	Hypo-	ncRNA_exonic	BAIAP2-AS1
cg10658203	chr15	94943926	94943926	-0.0763997	1.24667e-05	0.0189526	Hypo-	intronic	MCTP2		Yes
cg10676472	chr13	101094843	101094843	-0.00902397	1.22532e-05	0.0188109	Hypo-	intronic	PCCA
cg10693624	chr21	16578737	16578737	0.00520947	2.86399e-08	0.00113022	Hyper-	intergenic	NRIP1;USP25	dist=141611;dist=523607
cg10721066	chr12	109028610	109028610	-0.0553591	9.19723e-07	0.00482045	Hypo-	upstream	MIR4496;SELPLG	dist=976
cg10722267	chr3	197608554	197608554	0.018931	6.47807e-05	0.0496208	Hyper-	intergenic	LRCH3;IQCG	dist=10098;dist=7392
cg10747310	chr17	3917677	3917677	0.0199873	3.50531e-06	0.0104054	Hyper-	exonic	ZZEF1
cg10787197	chr6	11779941	11779941	-0.0272052	5.99752e-05	0.0473397	Hypo-	upstream	ADTRP	dist=661
cg10836450	chr2	36575957	36575957	0.0374782	4.12149e-06	0.0111943	Hyper-	intergenic	MIR548AD;LOC100288911	dist=879405;dist=5935
cg10845890	chr7	50765616	50765616	-0.0242041	5.99423e-05	0.0473397	Hypo-	intronic	GRB10
cg10884112	chr2	144769404	144769404	0.0132838	2.59097e-06	0.00895985	Hyper-	intronic	GTDC1
cg10917593	chr11	96065862	96065862	-0.039533	3.47522e-05	0.0339859	Hypo-	intronic	MAML2
cg10964502	chr21	44752105	44752105	-0.0135212	3.14966e-06	0.0102287	Hypo-	upstream	LINC00322	dist=186
cg10987503	chr7	922825	922825	-0.00239241	4.03797e-05	0.0369572	Hypo-	intronic	GET4
cg10997193	chr7	37486189	37486189	-0.0352246	4.23296e-05	0.0378638	Hypo-	intronic	ELMO1
cg11046622	chr8	61966703	61966703	0.0125974	4.41609e-05	0.0387272	Hyper-	intergenic	LOC100130298;CLVS1	dist=86396;dist=233822
cg11058932	chr7	130372167	130372167	-0.0053185	4.25486e-06	0.0113273	Hypo-	UTR5	TSGA13
cg11093435	chr1	203608345	203608345	0.00357632	8.70654e-07	0.00481296	Hyper-	intronic	ATP2B4
cg11097320	chr1	241814648	241814648	-0.00311465	3.84319e-05	0.0360933	Hypo-	upstream	WDR64	dist=932
cg11111225	chr2	27135972	27135972	-0.0421218	6.82135e-06	0.0135656	Hypo-	intronic	DPYSL5
cg11182328	chr16	58637405	58637405	0.0187568	3.08169e-05	0.0315347	Hyper-	intronic	CNOT1
cg11225969	chr20	5103301	5103301	-0.0212271	4.7384e-05	0.0407025	Hypo-	intronic	PCNA
cg11239458	chr13	78315606	78315606	0.0145161	1.0444e-07	0.00154795	Hyper-	intronic	SLAIN1
cg11270206	chr2	220264849	220264849	0.00620302	9.97748e-06	0.0168605	Hyper-	upstream	DNPEP	dist=105
cg11297046	chr19	49657000	49657000	-0.00710249	2.05341e-05	0.0251842	Hypo-	exonic	HRC
cg11313708	chr19	54710867	54710867	-0.0688547	1.38789e-05	0.0201359	Hypo-	intronic	RPS9
cg11330465	chr4	3431864	3431864	0.0167868	7.84557e-06	0.01458	Hyper-	intronic	RGS12
cg11375648	chr4	152995163	152995163	0.0136972	1.66603e-05	0.0222084	Hyper-	intergenic	GATB;LINC02273	dist=312988;dist=26742
cg11378135	chr12	76547651	76547651	0.0257437	2.47472e-06	0.00894563	Hyper-	intergenic	NAP1L1;LINC02407	dist=68838;dist=106012
cg11460110	chr6	30530458	30530458	-0.0219609	2.54271e-06	0.00894563	Hypo-	UTR3	PRR3
cg11512129	chr1	193151279	193151279	-0.0234342	3.46347e-05	0.0339205	Hypo-	intronic	B3GALT2;CDC73
cg11570496	chr1	163514397	163514397	-0.00133926	1.80888e-05	0.023518	Hypo-	intergenic	LOC100422212;PBX1	dist=121416;dist=1014200
cg11601443	chr12	113415930	113415930	0.0503618	1.55839e-05	0.0214239	Hyper-	upstream	OAS2	dist=344
cg11624439	chr6	13408889	13408889	-0.0152745	3.61156e-05	0.0348661	Hypo-	intronic	GFOD1
cg11803931	chr5	176920500	176920500	-0.0361069	3.24633e-06	0.0102287	Hypo-	intronic	PDLIM7
cg11806726	chr21	44817925	44817925	-0.00800148	2.59415e-08	0.00113022	Hypo-	intergenic	LINC01679;LOC102724428	dist=35696;dist=16438
cg11829164	chr6	167057748	167057748	0.0373036	3.3767e-05	0.0333137	Hyper-	intronic	RPS6KA2
cg11847601	chr16	57180054	57180054	0.0029164	3.91422e-05	0.03627	Hyper-	exonic	CPNE2
cg11911620	chr7	17564159	17564159	-0.0215715	6.54884e-05	0.0499254	Hypo-	ncRNA_intronic	LOC101927630
cg11997486	chr6	14100671	14100671	-0.0195918	2.46897e-05	0.0280265	Hypo-	intergenic	RNF182;CD83	dist=120431;dist=16816
cg12004045	chr11	20071710	20071710	0.00496351	2.79474e-05	0.0298166	Hyper-	intronic	NAV2
cg12058372	chr20	48252667	48252667	0.00497506	4.07006e-05	0.0370488	Hyper-	UTR3	B4GALT5
cg12178835	chr14	69186571	69186571	-0.0198657	1.10947e-05	0.017967	Hypo-	intergenic	RAD51B;ZFP36L1	dist=36748;dist=67801
cg12179666	chr9	95706224	95706224	0.00311861	2.87191e-05	0.0300561	Hyper-	intergenic	LOC642943;FGD3	dist=54387;dist=3377
cg12229367	chr17	55822335	55822335	0.022794	5.24646e-08	0.00126338	Hyper-	exonic	CCDC182
cg12257329	chr17	2118147	2118147	-0.0149064	2.87626e-05	0.0300561	Hypo-	intronic	SMG6		Yes
cg12280202	chr18	67586448	67586448	-0.0297494	5.41102e-06	0.0128541	Hypo-	intronic	CD226
cg12293984	chr6	14331443	14331443	-0.0418521	4.67195e-05	0.0403135	Hypo-	intergenic	LINC01108;JARID2	dist=45758;dist=914763
cg12295068	chr18	74129124	74129124	-0.0315314	1.24546e-06	0.00595699	Hypo-	intronic	ZNF516
cg12324048	chr3	193823125	193823125	0.0169805	6.9484e-07	0.0042766	Hyper-	intergenic	LINC02028;HES1	dist=34366;dist=30806
cg12341527	chr3	47676864	47676864	0.0502663	3.06513e-05	0.0314421	Hyper-	intronic	SMARCC1
cg12378285	chr2	136808729	136808729	0.0307024	6.11333e-08	0.00127092	Hyper-	intergenic	DARS-AS1;CXCR4	dist=43617;dist=63190
cg12448376	chr21	43733724	43733724	0.022875	4.14227e-05	0.0374401	Hyper-	exonic	TFF3
cg12481560	chr10	72997126	72997126	0.00762144	5.27883e-05	0.0438295	Hyper-	intronic	UNC5B
cg12535551	chr14	51226755	51226755	0.0033698	6.41979e-05	0.049334	Hyper-	exonic	NIN
cg12547959	chr5	14326153	14326153	0.00105232	6.20049e-07	0.00395769	Hyper-	intronic	TRIO
cg12576974	chr4	122193952	122193952	-0.0562867	3.42565e-06	0.0103057	Hypo-	intergenic	TNIP3;QRFPR	dist=45331;dist=55845
cg12582317	chr17	55822272	55822272	0.0347376	8.05789e-09	0.000913127	Hyper-	exonic	CCDC182
cg12600032	chr5	134796081	134796081	0.024019	2.4388e-06	0.00894057	Hyper-	intergenic	TIFAB;NEUROG1	dist=7992;dist=73891
cg12611405	chr12	69232240	69232240	-0.00216253	1.67174e-05	0.0222084	Hypo-	intronic	MDM2
cg12612122	chr12	8249998	8249998	-0.0335186	1.14412e-05	0.0181456	Hypo-	UTR3	NECAP1
cg12620005	chr1	51779655	51779655	-0.0495539	1.9798e-06	0.00785913	Hypo-	intronic	TTC39A
cg12639442	chr1	156054384	156054384	0.00424607	4.80797e-05	0.0410373	Hyper-	intronic	LMNA
cg12647970	chr6	3234297	3234297	-0.0119434	4.5344e-05	0.039558	Hypo-	ncRNA_intronic	LOC100422781
cg12649986	chr7	53432574	53432574	-0.0150377	4.05371e-05	0.0370299	Hypo-	intergenic	POM121L12;LINC01446	dist=327956;dist=290628
cg12683498	chr18	966087	966087	-0.0487699	1.85348e-05	0.0238402	Hypo-	intergenic	LINC01904;LINC00470	dist=38093;dist=302225
cg12695537	chr4	156436342	156436342	-0.0150202	2.49098e-05	0.0281809	Hypo-	intergenic	MAP9;GUCY1A3	dist=138220;dist=151520
cg12724221	chr10	99448480	99448480	-0.0190092	1.17644e-05	0.0182273	Hypo-	intergenic	AVPI1;MARVELD1	dist=1465;dist=24985
cg12736206	chr1	203787773	203787773	0.00304112	2.21103e-05	0.0260689	Hyper-	exonic	ZC3H11A
cg12742764	chr9	91996910	91996910	-0.0051484	3.83789e-05	0.0360933	Hypo-	intronic	SEMA4D
cg12754019	chr1	108581659	108581659	0.0218069	2.78592e-05	0.0298166	Hyper-	intergenic	VAV3-AS1;SLC25A24	dist=44430;dist=95685
cg12821435	chr8	42398354	42398354	0.0118495	7.17099e-07	0.00437348	Hyper-	intronic	SMIM19
cg12828354	chr5	149466715	149466715	0.0399834	1.49413e-06	0.00660016	Hyper-	intronic	CSF1R
cg12878747	chr12	6939625	6939625	0.00118736	5.92901e-05	0.0471841	Hyper-	exonic	P3H3
cg12938890	chr7	139249764	139249764	-0.0514342	1.8696e-05	0.0238501	Hypo-	UTR3	HIPK2
cg12955084	chr19	41886265	41886265	-0.00710829	4.66768e-06	0.011952	Hypo-	intronic	TMEM91
cg12968258	chr11	57126602	57126602	-0.00200278	7.18438e-06	0.0139375	Hypo-	intronic	P2RX3
cg12973487	chr19	1623075	1623075	-0.0199254	5.69135e-05	0.0460021	Hypo-	intronic	TCF3
cg12992827	chr3	101901234	101901234	-0.152542	1.20233e-06	0.00580297	Hypo-	intergenic	LOC101929411;ZPLD1	dist=17519;dist=252625
cg12998010	chr10	75415899	75415899	0.0261995	3.69933e-06	0.0106059	Hyper-	upstream	SYNPO2L	dist=36
cg13026137	chr6	31701260	31701260	-0.0251714	6.41584e-06	0.0135353	Hypo-	intronic	CLIC1
cg13059136	chr11	2986541	2986541	0.00784652	1.46354e-08	0.000915899	Hyper-	intronic	NAP1L4
cg13071763	chr3	5391203	5391203	-0.0328769	5.91989e-05	0.0471674	Hypo-	intergenic	MIR4790;GRM7-AS3	dist=99263;dist=1282842
cg13074526	chr17	76274743	76274743	-0.0837999	3.51747e-07	0.00312935	Hypo-	upstream	LINC01993	dist=170
cg13090587	chr4	91570154	91570154	-0.0123662	2.93632e-05	0.0303997	Hypo-	intronic	CCSER1
cg13112407	chr2	97204931	97204931	-0.00660937	1.79547e-05	0.0234345	Hypo-	intronic	ARID5A
cg13115232	chr6	110142315	110142315	0.0169246	9.04975e-06	0.0158933	Hyper-	intronic	FIG4
cg13125072	chr17	40149134	40149134	-0.005458	5.7872e-05	0.0464967	Hypo-	exonic	DNAJC7
cg13148045	chr14	69226115	69226115	-0.0243382	2.23135e-05	0.0262164	Hypo-	intergenic	RAD51B;ZFP36L1	dist=76292;dist=28257
cg13159054	chr15	47721715	47721715	-0.00433616	2.73559e-05	0.0296005	Hypo-	intronic	SEMA6D
cg13160520	chr7	28991987	28991987	0.0383558	1.11947e-05	0.017967	Hyper-	downstream	TRIL	dist=987
cg13234275	chr11	608991	608991	0.00365032	3.14082e-06	0.0102287	Hyper-	exonic	PHRF1
cg13238348	chr3	133465935	133465935	0.00390879	2.33408e-06	0.00865121	Hyper-	intronic	TF
cg13265003	chr21	43919023	43919023	-0.0254239	4.40158e-05	0.0387012	Hypo-	upstream	SLC37A1	dist=719
cg13265199	chr5	110079889	110079889	-0.00396974	3.76618e-05	0.0357373	Hypo-	intronic	SLC25A46
cg13286985	chr10	118230768	118230768	-0.0186058	1.90466e-05	0.0240638	Hypo-	intronic	PNLIPRP3
cg13354241	chr2	64447091	64447091	0.00540266	5.84334e-06	0.0131511	Hyper-	intergenic	LINC00309;LOC100507006	dist=14472;dist=8444
cg13369266	chr7	35821562	35821562	0.00553445	3.56838e-05	0.0345944	Hyper-	ncRNA_intronic	SEPT7-AS1
cg13370174	chr16	85885315	85885315	-0.029683	5.80809e-05	0.0466088	Hypo-	intergenic	COX4I1;IRF8	dist=44706;dist=47459
cg13373351	chr14	24539601	24539601	-0.0141444	5.14169e-06	0.0124979	Hypo-	upstream;downstream	CPNE6;CARMIL3	dist=445;dist=664
cg13392885	chr2	161593271	161593271	0.013592	8.46402e-06	0.0152002	Hyper-	intergenic	RBMS1;TANK	dist=242953;dist=400195
cg13394182	chr8	144403454	144403454	0.000344552	3.79518e-06	0.0107379	Hyper-	exonic	TOP1MT
cg13504907	chr9	5185586	5185586	0.0100642	4.95445e-05	0.0417566	Hyper-	exonic	INSL6
cg13506101	chr7	104573980	104573980	-0.00144437	2.73834e-06	0.00942092	Hypo-	intergenic	LHFPL3-AS2;LINC01004	dist=6888;dist=48214
cg13545732	chr1	245258525	245258525	0.010193	3.11415e-05	0.0317707	Hyper-	intronic	EFCAB2
cg13573513	chr12	14996143	14996143	-0.0141614	1.72141e-06	0.00726006	Hypo-	UTR5	ART4
cg13645530	chr12	116756948	116756948	0.0184916	4.67112e-08	0.00125349	Hyper-	intergenic	MED13L;MIR4472-2	dist=41957;dist=109109
cg13706315	chr9	134724316	134724316	0.0105446	5.68964e-05	0.0460021	Hyper-	intergenic	RAPGEF1;MED27	dist=108985;dist=11181
cg13711543	chr14	24540025	24540025	-0.0146399	2.95943e-05	0.0304754	Hypo-	upstream	CPNE6	dist=21
cg13735166	chr3	9680117	9680117	-0.00036406	3.88056e-05	0.0362301	Hypo-	intergenic	LHFPL4;MTMR14	dist=84631;dist=11000
cg13821176	chr8	126448338	126448338	0.00480528	6.29412e-07	0.00395769	Hyper-	exonic	TRIB1
cg13846358	chr9	135115582	135115582	-0.00114946	2.54925e-06	0.00894563	Hypo-	intronic	NTNG2
cg13866253	chr11	77093001	77093001	0.00175349	1.82352e-05	0.0236625	Hyper-	intronic	PAK1
cg13876222	chr9	139399348	139399348	0.00933831	1.35749e-05	0.0199716	Hyper-	exonic	NOTCH1
cg13916733	chr12	122593208	122593208	0.10177	2.46724e-05	0.0280265	Hyper-	intronic	MLXIP
cg13982456	chr6	100020514	100020514	0.0174742	2.48598e-05	0.0281719	Hyper-	intergenic	CCNC;PRDM13	dist=3824;dist=34136
cg14003416	chr2	12557155	12557155	-0.0117939	2.86738e-05	0.0300561	Hypo-	ncRNA_intronic	MIR3681HG
cg14105458	chr9	139917436	139917436	0.00222804	5.47609e-05	0.0449115	Hyper-	exonic	ABCA2
cg14177325	chr17	1541763	1541763	-0.0190819	3.6072e-05	0.0348661	Hypo-	intronic	SCARF1
cg14216476	chr3	129636326	129636326	0.0338639	4.36739e-05	0.0385522	Hyper-	intergenic	TMCC1-AS1;TRH	dist=8571;dist=56910
cg14331199	chr20	35986463	35986463	-0.00774049	2.67005e-05	0.0292513	Hypo-	intronic	SRC
cg14334350	chr9	139400168	139400168	0.00428941	1.02316e-05	0.0170736	Hyper-	exonic	NOTCH1
cg14334460	chr9	140346899	140346899	0.00962704	2.16778e-05	0.0258913	Hyper-	intronic	NSMF
cg14366738	chr2	217542547	217542547	0.00443531	1.06936e-05	0.0174976	Hyper-	intronic	IGFBP5
cg14380384	chr2	221655668	221655668	-0.0227917	6.38195e-05	0.0491485	Hypo-	intergenic	MIR4268;EPHA4	dist=884382;dist=627079
cg14403634	chr9	106087526	106087526	-0.00438712	6.0355e-05	0.0474684	Hypo-	upstream	LINC01492	dist=211
cg14411211	chr4	32163205	32163205	-0.0274563	5.51817e-06	0.0128541	Hypo-	intergenic	LINC02506;LINC02353	dist=6177;dist=189455
cg14414338	chr17	27255354	27255354	-0.0245957	5.42713e-05	0.0446099	Hypo-	ncRNA_intronic	LOC101927018
cg14428587	chr7	139756917	139756917	0.000806419	7.8267e-06	0.01458	Hyper-	exonic	PARP12
cg14435871	chr1	85696298	85696298	-0.0100074	4.96279e-06	0.0123014	Hypo-	intergenic	SYDE2;C1orf52	dist=29570;dist=19339
cg14442689	chr15	89929102	89929102	-0.0213889	3.99158e-06	0.01093	Hypo-	ncRNA_intronic	MIR9-3HG
cg14541119	chr6	140371491	140371491	0.000620603	9.27944e-06	0.0161278	Hyper-	ncRNA_intronic	LOC100507477
cg14551975	chr15	59478332	59478332	-0.0189738	1.97001e-08	0.00094402	Hypo-	intronic	MYO1E
cg14555350	chr5	142580618	142580618	-0.0199267	5.32593e-06	0.0127262	Hypo-	intronic	ARHGAP26
cg14634313	chr6	11333540	11333540	-0.00467761	1.02604e-05	0.0170736	Hypo-	intronic	NEDD9
cg14654171	chr9	130151001	130151001	0.0103353	1.89816e-05	0.0240269	Hyper-	intronic	GARNL3
cg14683962	chr12	14996229	14996229	0.00515496	4.37855e-06	0.0114298	Hyper-	UTR5	ART4
cg14688167	chr21	43321496	43321496	-0.0107123	8.67443e-06	0.0155185	Hypo-	intronic	C2CD2
cg14728380	chr17	80280330	80280330	0.0494856	1.64079e-05	0.0220593	Hyper-	intronic	SECTM1
cg14780070	chr1	17951330	17951330	0.00348231	5.88721e-05	0.0470725	Hyper-	intronic	ARHGEF10L
cg14848634	chr3	117558736	117558736	-0.0372736	2.5024e-05	0.0281859	Hypo-	intergenic	LINC02024;LOC105374060	dist=148964;dist=668522
cg14864041	chr17	65796703	65796703	-0.0401925	5.57625e-05	0.0455104	Hypo-	intergenic	NOL11;BPTF	dist=56379;dist=25077
cg14918582	chr18	74733124	74733124	0.00748719	7.62299e-07	0.00448602	Hyper-	intronic	MBP
cg14947516	chr6	14273569	14273569	0.0202494	2.07472e-05	0.0253068	Hyper-	intergenic	CD83;LINC01108	dist=136421;dist=6789
cg14959425	chr7	20447707	20447707	-0.0470763	2.74998e-05	0.0296606	Hypo-	intronic	ITGB8
cg14962049	chr5	145166924	145166924	-0.0138826	6.153e-05	0.0479987	Hypo-	intronic	PRELID2
cg15028232	chr1	234871410	234871410	-0.00475254	2.76951e-05	0.0297431	Hypo-	intergenic	LINC01132;LOC101927851	dist=4020;dist=221680
cg15037126	chr15	75221364	75221364	-0.0187453	1.83074e-05	0.0237103	Hypo-	intronic	COX5A
cg15043602	chr17	17079454	17079454	0.0401075	3.68525e-05	0.0353191	Hyper-	intronic	MPRIP
cg15074532	chr4	141711114	141711114	-0.018841	1.13011e-05	0.0180945	Hypo-	intergenic	TBC1D9;RNF150	dist=33643;dist=75611
cg15112006	chr12	93568577	93568577	0.00678162	1.12782e-06	0.00561065	Hyper-	ncRNA_exonic	LINC02412
cg15125707	chr22	30942910	30942910	-0.00883007	3.22872e-05	0.0323776	Hypo-	upstream	SEC14L6	dist=241
cg15143998	chr7	151858956	151858956	-0.047209	2.73542e-05	0.0296005	Hypo-	intronic	KMT2C
cg15213977	chr14	53614207	53614207	-0.0248151	5.77094e-06	0.0131511	Hypo-	intronic	DDHD1
cg15276245	chr10	31151072	31151072	-0.0376945	3.40797e-05	0.0334256	Hypo-	intronic	ZNF438
cg15292507	chr6	4362795	4362795	-0.000288756	4.79806e-06	0.0120558	Hypo-	intergenic	LOC102724096;MIR7641-2	dist=172532;dist=65441
cg15326645	chr2	220264835	220264835	-0.0151707	9.64087e-06	0.0164157	Hypo-	upstream	DNPEP	dist=91
cg15452182	chr1	170502937	170502937	-0.00731315	3.80016e-05	0.0359074	Hypo-	intronic	GORAB
cg15562569	chr11	119443838	119443838	0.000268376	1.3057e-05	0.0194443	Hyper-	intergenic	USP2-AS1;NECTIN1	dist=73894;dist=64970
cg15571120	chr22	40831159	40831159	-0.0367097	2.51125e-05	0.0281859	Hypo-	intronic	MKL1
cg15650719	chr16	50321812	50321812	-0.00758455	2.15587e-06	0.00824819	Hypo-	intronic	ADCY7
cg15659943	chr9	107631656	107631656	0.0135899	4.77749e-06	0.0120558	Hyper-	intronic	ABCA1
cg15690822	chr17	33391738	33391738	0.0142747	3.28508e-05	0.0327957	Hyper-	ncRNA_intronic	RAD51L3-RFFL
cg15713169	chr20	3297193	3297193	0.00451685	3.88878e-05	0.0362301	Hyper-	intronic	C20orf194
cg15725086	chr11	33210030	33210030	0.0264477	6.14449e-06	0.0133738	Hyper-	ncRNA_intronic	CSTF3-AS1
cg15748362	chr13	78315550	78315550	0.0312841	4.46754e-07	0.00363248	Hyper-	UTR5	SLAIN1
cg15796392	chr20	31062480	31062480	-0.0129591	6.13084e-05	0.0479118	Hypo-	exonic	NOL4L
cg15809077	chr2	112462079	112462079	-0.0476512	6.23407e-06	0.0134047	Hypo-	intergenic	MIR4435-2HG;ANAPC1	dist=209341;dist=63135
cg15813293	chr6	37271197	37271197	-0.0222839	2.8313e-05	0.0298796	Hypo-	intronic	TBC1D22B
cg15818109	chr6	33142006	33142006	-0.0255813	5.32502e-05	0.0441583	Hypo-	intronic	COL11A2
cg15863827	chr10	79363895	79363895	0.0108988	3.62755e-06	0.010581	Hyper-	intronic	KCNMA1
cg15871206	chr2	239009118	239009118	0.0294297	1.30311e-06	0.00611342	Hyper-	exonic	ESPNL
cg15928106	chr7	130646078	130646078	-0.0749434	4.24433e-06	0.0113273	Hypo-	ncRNA_intronic	LINC-PINT
cg15951498	chr11	71725245	71725245	-0.0310479	5.26451e-05	0.0437829	Hypo-	exonic	NUMA1
cg15971496	chr17	695156	695156	0.00429377	1.14616e-06	0.00562312	Hyper-	exonic	MRM3
cg16013680	chr11	73989529	73989529	0.0577073	5.19566e-08	0.00126338	Hyper-	intronic	P4HA3
cg16066776	chr22	36909228	36909228	-0.0134348	1.94056e-05	0.0243587	Hypo-	intronic	EIF3D
cg16072311	chr4	101744646	101744646	0.0723925	2.93612e-05	0.0303997	Hyper-	intergenic	LINC01216;PPP3CA	dist=148376;dist=199941	Yes
cg16142112	chr7	37290519	37290519	-0.0397141	4.1731e-06	0.0112791	Hypo-	intronic	ELMO1
cg16144450	chr9	128415249	128415249	0.00324836	3.3469e-06	0.0102287	Hyper-	intronic	MAPKAP1
cg16241832	chr10	74371870	74371870	0.0150358	1.52626e-06	0.00664888	Hyper-	intronic	MICU1
cg16267322	chr14	92864074	92864074	-0.0313952	4.31675e-05	0.0383575	Hypo-	intronic	SLC24A4
cg16289376	chr2	127989183	127989183	0.00284225	8.51697e-07	0.00481296	Hyper-	intergenic	CYP27C1;ERCC3	dist=25840;dist=25683
cg16291589	chr20	6023178	6023178	-0.0287166	5.5824e-06	0.0128717	Hypo-	intronic	LRRN4
cg16324526	chr9	134459345	134459345	0.0106032	5.62252e-05	0.0457853	Hyper-	intronic	RAPGEF1
cg16362481	chr2	128413009	128413009	0.00323582	2.15198e-05	0.0258913	Hyper-	intronic	LIMS2
cg16363276	chr1	55617192	55617192	-0.000981681	7.74064e-06	0.0145462	Hypo-	intronic	USP24
cg16369653	chr5	149466365	149466365	-0.000427449	4.14654e-05	0.0374401	Hypo-	intronic	CSF1R
cg16371518	chr11	46564493	46564493	0.00470046	1.02903e-05	0.0170736	Hyper-	exonic	AMBRA1
cg16389578	chr1	247598641	247598641	0.013149	5.98137e-08	0.00127092	Hyper-	intronic	NLRP3
cg16395997	chr1	3562798	3562798	0.00411273	8.31169e-07	0.00476589	Hyper-	intronic	WRAP73
cg16400320	chr8	144105210	144105210	0.0193077	9.33036e-06	0.0161337	Hyper-	intergenic	LY6E;C8orf31	dist=1383;dist=15416
cg16402161	chr4	185677585	185677585	-0.0394042	6.56192e-06	0.0135359	Hypo-	UTR3	ACSL1
cg16431791	chr19	14783092	14783092	0.00416461	3.37832e-06	0.0102553	Hyper-	intronic	ADGRE3
cg16451527	chr3	56889795	56889795	-0.042772	1.86091e-06	0.00756628	Hypo-	intronic	ARHGEF3
cg16478871	chr16	28199217	28199217	0.0718487	4.73061e-07	0.0036891	Hyper-	intronic	XPO6
cg16500036	chr7	68983906	68983906	0.0073176	3.8906e-05	0.0362301	Hyper-	intergenic	LOC102723427;LOC100507468	dist=1486229;dist=77218
cg16552271	chr1	15392907	15392907	0.0906177	1.85854e-05	0.0238402	Hyper-	UTR3	KAZN
cg16609459	chr12	96649103	96649103	-0.00139133	3.35431e-06	0.0102287	Hypo-	intronic	ELK3
cg16622231	chr9	112918353	112918353	-0.0133341	3.96474e-05	0.0365864	Hypo-	intronic	AKAP2;PALM2-AKAP2
cg16625613	chr3	46503692	46503692	0.00285645	1.608e-05	0.0219261	Hyper-	intronic	LTF
cg16625765	chr16	29838413	29838413	0.0458559	3.98035e-05	0.0366527	Hyper-	intronic	MVP
cg16626764	chr14	91077172	91077172	0.0310409	1.40442e-06	0.00636615	Hyper-	exonic	TTC7B
cg16648509	chr4	86936044	86936044	0.0163523	1.0131e-05	0.0170011	Hyper-	UTR3	MAPK10
cg16655795	chr19	42897238	42897238	-0.00875383	1.42717e-05	0.0204696	Hypo-	intergenic	CNFN;LOC101930071	dist=2794;dist=4042
cg16663980	chr1	158809049	158809049	0.0134925	1.22686e-07	0.00162876	Hyper-	intronic	MNDA
cg16691087	chr20	20036684	20036684	-0.000665226	9.71602e-06	0.0165018	Hypo-	UTR5	CRNKL1
cg16737727	chr14	69235233	69235233	0.03149	4.00651e-05	0.0367691	Hyper-	intergenic	RAD51B;ZFP36L1	dist=85410;dist=19139
cg16739178	chr16	85470674	85470674	0.0348706	5.04042e-07	0.00371649	Hyper-	intergenic	MIR5093;GSE1	dist=130743;dist=174355
cg16776981	chr17	79428142	79428142	-0.0198443	1.0744e-05	0.0175374	Hypo-	exonic	BAHCC1
cg16800335	chr1	43853039	43853039	0.000336491	3.72542e-05	0.0354508	Hyper-	intronic	MED8
cg16805291	chr7	36022575	36022575	0.00703945	5.30622e-06	0.0127262	Hyper-	intergenic	SEPT7;LOC101928618	dist=75860;dist=112345
cg16809457	chr6	90399677	90399677	0.0178687	1.15263e-06	0.00562312	Hyper-	exonic	MDN1
cg16829297	chr20	19895800	19895800	0.0120116	7.43128e-06	0.0141632	Hyper-	intronic	RIN2
cg16886828	chr19	5032663	5032663	0.02327	9.38485e-06	0.0161337	Hyper-	intronic	KDM4B		Yes
cg16892975	chr14	94576066	94576066	-0.021706	3.16265e-05	0.0320504	Hypo-	intergenic	IFI27L1;IFI27	dist=7006;dist=1013
cg16896579	chr12	57496251	57496251	-0.00530286	1.31573e-05	0.0194853	Hypo-	exonic	STAT6
cg16956116	chr6	82456876	82456876	-0.038014	3.70011e-05	0.035322	Hypo-	UTR3	FAM46A
cg17014327	chr4	2488581	2488581	0.0406369	5.2502e-05	0.0437829	Hyper-	intronic	RNF4
cg17074637	chr8	128933431	128933431	-0.0104355	6.32674e-05	0.0489246	Hypo-	ncRNA_intronic	PVT1
cg17078317	chr7	100087165	100087165	4.58606e-06	2.81153e-05	0.0298796	Hyper-	exonic	NYAP1
cg17146917	chr17	4674194	4674194	0.0126731	8.28528e-06	0.0149419	Hyper-	upstream	TM4SF5	dist=993
cg17155499	chr8	11644644	11644644	0.00586341	1.58955e-05	0.021763	Hyper-	UTR3	NEIL2
cg17290000	chr2	12085854	12085854	0.0141519	4.83189e-05	0.0411236	Hyper-	intergenic	MIR4262;MIR3681HG	dist=108742;dist=61388
cg17312012	chr2	218867536	218867536	0.00706514	2.27461e-06	0.00854675	Hyper-	intergenic	LOC105373878;CXCR2P1	dist=10198;dist=56342
cg17333269	chr3	71137113	71137113	0.0376972	9.26325e-06	0.0161278	Hyper-	intronic	FOXP1
cg17354858	chr9	37371322	37371322	0.020572	5.15199e-07	0.00371649	Hyper-	intergenic	ZCCHC7;GRHPR	dist=13177;dist=51385
cg17356750	chr7	114329849	114329849	-0.0134369	2.16262e-05	0.0258913	Hypo-	exonic	FOXP2
cg17442852	chr17	1478889	1478889	0.0126854	7.33012e-06	0.0140502	Hyper-	UTR3	SLC43A2
cg17486446	chr11	2986575	2986575	0.0145118	1.14315e-05	0.0181456	Hyper-	intronic	NAP1L4
cg17501210	chr6	166970252	166970252	-0.0993285	2.80124e-06	0.00958814	Hypo-	intronic	RPS6KA2
cg17501300	chr2	107996702	107996702	-0.0189739	2.06067e-05	0.0252271	Hypo-	intergenic	MIR548AU;LINC01886	dist=30721;dist=149173
cg17525038	chr1	120510981	120510981	0.00702539	1.76357e-07	0.00193956	Hyper-	intronic	NOTCH2
cg17534516	chr5	149466699	149466699	0.00787741	5.51239e-06	0.0128541	Hyper-	intronic	CSF1R
cg17567562	chr3	47687980	47687980	-0.0587861	6.54621e-05	0.0499254	Hypo-	intronic	SMARCC1
cg17588003	chr17	5138696	5138696	0.0161314	8.05478e-06	0.0146047	Hyper-	ncRNA_exonic	LOC100130950
cg17607231	chr2	231090329	231090329	0.0482532	2.13056e-07	0.00226879	Hyper-	UTR5	SP110
cg17633073	chr3	49847981	49847981	-0.00119376	3.3192e-06	0.0102287	Hypo-	exonic	UBA7
cg17675992	chr13	78090688	78090688	0.0158032	4.19631e-05	0.0377822	Hyper-	intergenic	MYCBP2;SCEL	dist=189511;dist=19121
cg17716338	chr14	89718478	89718478	-0.0209118	5.62942e-05	0.0457853	Hypo-	intronic	FOXN3
cg17781958	chr17	79428404	79428404	0.0215435	3.69925e-06	0.0106059	Hyper-	exonic	BAHCC1
cg17782974	chr10	104406990	104406990	0.043795	1.68016e-06	0.00721885	Hyper-	intronic	TRIM8
cg17815418	chr10	15902912	15902912	0.00343667	4.54067e-07	0.00363248	Hyper-	upstream	MINDY3	dist=380
cg17822325	chr1	31896462	31896462	0.0612802	3.61507e-06	0.010581	Hyper-	intronic	SERINC2
cg17874802	chr12	6745691	6745691	-0.000215078	6.00456e-05	0.0473397	Hypo-	upstream	LPAR5	dist=394
cg17931917	chr8	38177120	38177120	-0.00237145	6.27503e-05	0.0487787	Hypo-	intronic	NSD3
cg17942960	chr11	34229970	34229970	-0.00487227	2.3772e-05	0.0273769	Hypo-	intronic	ABTB2
cg17951990	chr12	50435516	50435516	0.0191209	3.37745e-07	0.00312935	Hyper-	intergenic	RACGAP1;ASIC1	dist=16176;dist=15904
cg17972162	chr22	39496387	39496387	0.0555738	1.54636e-05	0.0213319	Hyper-	exonic	APOBEC3H
cg17992179	chr12	48144353	48144353	-0.0243372	6.28936e-05	0.0487787	Hypo-	intronic	RAPGEF3
cg18030367	chr16	90077208	90077208	-0.00152891	2.4614e-05	0.0280265	Hypo-	intronic	DBNDD1
cg18113355	chr14	23991557	23991557	0.00937608	2.55459e-06	0.00894563	Hyper-	exonic	ZFHX2
cg18189915	chr11	3050521	3050521	-0.00364725	2.13688e-06	0.00823892	Hypo-	intronic	CARS
cg18205786	chr3	188286699	188286699	0.0032207	4.56856e-07	0.00363248	Hyper-	intronic	LPP
cg18206515	chr2	113478848	113478848	-0.0177375	1.98328e-05	0.024614	Hypo-	upstream	NT5DC4	dist=215
cg18218638	chr19	54768850	54768850	0.00492758	5.43152e-05	0.0446099	Hyper-	intergenic	LILRB5;LILRB2	dist=7679;dist=8825
cg18248499	chr11	124768241	124768241	-0.0315031	2.63774e-05	0.0290573	Hypo-	upstream	ROBO4	dist=410
cg18251218	chr1	234671806	234671806	0.0137216	5.85261e-06	0.0131511	Hyper-	intergenic	LINC01354;IRF2BP2	dist=4281;dist=68209
cg18295081	chr7	44220482	44220482	0.0101013	5.41463e-05	0.0446099	Hyper-	intronic	GCK
cg18307303	chr5	158757456	158757456	0.00586086	9.73837e-08	0.00154795	Hyper-	UTR5	IL12B
cg18310924	chr6	64359555	64359555	-0.000475773	2.80351e-05	0.0298539	Hypo-	intronic	PHF3
cg18317005	chr10	73039285	73039285	0.0165783	2.76316e-07	0.00268656	Hyper-	intronic	UNC5B
cg18373141	chr4	101051088	101051088	-0.0210859	1.11527e-05	0.017967	Hypo-	intergenic	LOC256880;DDIT4L	dist=92226;dist=55939
cg18376568	chr14	76164217	76164217	-0.00760604	5.11929e-06	0.0124887	Hypo-	intronic	TTLL5
cg18385689	chr1	226136936	226136936	0.001503	5.6304e-05	0.0457853	Hyper-	intergenic	LEFTY2;SDE2	dist=7744;dist=33467
cg18392999	chr6	139043760	139043760	-0.0209422	5.91269e-05	0.047166	Hypo-	intergenic	FLJ46906;GVQW2	dist=25335;dist=2588
cg18436544	chr13	24825781	24825781	0.096457	5.73372e-06	0.0131283	Hyper-	intronic	SPATA13
cg18470038	chr12	45824505	45824505	-0.0165617	2.17853e-05	0.0258913	Hypo-	UTR3	ANO6
cg18474845	chr20	1196150	1196150	-0.0446304	3.08977e-06	0.0102287	Hypo-	intergenic	C20orf202;RAD21L1	dist=7232;dist=10614
cg18482303	chr2	135041380	135041380	0.0353087	3.22429e-06	0.0102287	Hyper-	intronic	MGAT5
cg18520125	chr13	28903926	28903926	-0.00622664	3.06381e-06	0.010226	Hypo-	intronic	FLT1
cg18520851	chr5	115149189	115149189	0.00604555	2.84062e-05	0.0298796	Hyper-	intronic	CDO1
cg18539787	chr6	149416402	149416402	-0.017698	2.5153e-05	0.0281859	Hypo-	intergenic	UST;TAB2	dist=18276;dist=122658
cg18663307	chr21	46341389	46341389	0.0615746	1.36006e-07	0.00165896	Hyper-	ncRNA_intronic	ITGB2-AS1
cg18854666	chr2	219247055	219247055	-0.0124563	6.02967e-07	0.00395769	Hypo-	UTR5	SLC11A1
cg18889824	chr17	27373402	27373402	0.0199154	3.32257e-06	0.0102287	Hyper-	intronic	PIPOX
cg18894545	chr4	42281051	42281051	0.0167626	3.11611e-05	0.0317707	Hyper-	intergenic	BEND4;LOC105374428	dist=126156;dist=19978
cg18909389	chr6	31701110	31701110	0.00746303	1.24868e-05	0.0189526	Hyper-	intronic	CLIC1
cg19015062	chr7	48703053	48703053	0.0123435	6.47929e-05	0.0496208	Hyper-	intergenic	ABCA13;CDC14C	dist=15962;dist=261104
cg19060760	chr12	1887038	1887038	0.0116472	6.62888e-06	0.0135359	Hyper-	exonic	ADIPOR2
cg19127726	chr2	32605838	32605838	-0.0397331	2.0032e-05	0.0247494	Hypo-	intronic	BIRC6
cg19160380	chr15	62327873	62327873	0.0273985	1.0314e-05	0.0170736	Hyper-	intronic	VPS13C
cg19168934	chr2	231299880	231299880	-0.0513908	1.21599e-05	0.0187175	Hypo-	intronic	SP100
cg19206131	chr2	26225806	26225806	-0.0121419	4.38628e-05	0.0386173	Hypo-	intergenic	KIF3C;RAB10	dist=20363;dist=30923
cg19207017	chr10	104316063	104316063	0.0147591	2.69368e-05	0.0293783	Hyper-	intronic	SUFU
cg19208876	chr10	79093530	79093530	-0.0103991	8.68859e-07	0.00481296	Hypo-	intronic	KCNMA1
cg19243398	chr22	17955981	17955981	-0.0237361	1.96979e-05	0.0245686	Hypo-	intronic	CECR2
cg19285358	chr15	74928240	74928240	-0.0175518	4.78901e-06	0.0120558	Hypo-	intronic	EDC3
cg19342711	chr17	16977681	16977681	-0.0520877	2.1371e-05	0.0258795	Hypo-	intronic	MPRIP
cg19360788	chr13	39261045	39261045	-0.00780812	3.96023e-05	0.0365864	Hypo-	upstream	FREM2;LINC00437	dist=128
cg19375641	chr4	146725294	146725294	-0.0529139	1.68314e-05	0.0223157	Hypo-	intronic	ZNF827
cg19391697	chr2	239008943	239008943	0.0169791	5.90968e-06	0.0131511	Hyper-	upstream;downstream	ESPNL;SCLY;UBE2F-SCLY	dist=8;dist=889
cg19399406	chr13	28588899	28588899	0.00722497	8.04432e-06	0.0146047	Hyper-	intronic	FLT3
cg19399833	chr5	177755013	177755013	0.00462799	3.71983e-06	0.0106193	Hyper-	intronic	COL23A1
cg19411922	chr8	82012575	82012575	0.0219498	4.53057e-07	0.00363248	Hyper-	intronic	PAG1
cg19449565	chr2	240230892	240230892	0.0153593	4.95447e-05	0.0417566	Hyper-	intronic	HDAC4
cg19452276	chr21	43736736	43736736	0.00553609	1.12903e-06	0.00561065	Hyper-	intergenic	TFF3;TFF2	dist=1030;dist=29731
cg19478417	chr11	118033936	118033936	0.00648028	2.05583e-06	0.00806549	Hyper-	UTR3	SCN2B
cg19543782	chr10	35775490	35775490	-0.0117208	2.68476e-07	0.00268656	Hypo-	intronic	CCNY
cg19567511	chr4	53510199	53510199	-0.0254649	2.46052e-05	0.0280265	Hypo-	intronic	USP46
cg19570897	chr15	90191316	90191316	-0.019708	7.70165e-06	0.0145136	Hypo-	intronic	KIF7
cg19613776	chr15	42579085	42579085	-0.115298	4.30539e-05	0.0383073	Hypo-	intronic	GANC
cg19619585	chr15	101170019	101170019	-0.00577864	1.1336e-05	0.0181072	Hypo-	exonic	ASB7
cg19637821	chr12	133133572	133133572	0.0129073	2.56017e-05	0.0285085	Hyper-	intronic	FBRSL1
cg19647645	chr14	60732506	60732506	-0.0279821	1.05174e-05	0.0172937	Hypo-	intronic	PPM1A
cg19648923	chr6	31543266	31543266	0.0207895	1.66012e-05	0.0222084	Hyper-	upstream	TNF	dist=78
cg19709786	chr6	135059368	135059368	0.018594	2.6324e-05	0.0290573	Hyper-	intergenic	LOC101928304;ALDH8A1	dist=198225;dist=179160
cg19718817	chr3	196352455	196352455	-0.00907032	5.81152e-07	0.00389879	Hypo-	intergenic	FBXO45;LINC01063	dist=36525;dist=5920
cg19748455	chr17	76274856	76274856	-0.0594315	3.57552e-08	0.00113048	Hypo-	upstream	LINC01993	dist=283
cg19755576	chr7	923089	923089	0.00383319	1.95246e-07	0.00211266	Hyper-	intronic	GET4
cg19763025	chr7	107577607	107577607	0.0331203	2.82994e-07	0.00271218	Hyper-	exonic	LAMB1
cg19769147	chr14	105860954	105860954	0.0293098	7.99853e-06	0.0146047	Hyper-	exonic	PACS2
cg19782190	chr14	103487004	103487004	0.0254128	6.7232e-06	0.0135656	Hyper-	intronic	CDC42BPB
cg19783291	chr7	101835912	101835912	0.0186456	1.26143e-06	0.00595958	Hyper-	intronic	CUX1
cg19788934	chr12	121455706	121455706	0.0128868	4.25123e-05	0.037926	Hyper-	intergenic	C12orf43;OASL	dist=1401;dist=2389
cg19822755	chr16	30108259	30108259	0.0196404	1.04438e-06	0.00527227	Hyper-	ncRNA_exonic	LOC101928595
cg19991780	chr3	128533372	128533372	-0.00923791	1.46763e-05	0.020647	Hypo-	UTR3	RAB7A
cg20003499	chr7	97755792	97755792	-0.00340059	4.57596e-06	0.0118073	Hypo-	intronic	LMTK2
cg20065449	chr1	248307122	248307122	-0.00243492	5.72519e-07	0.00389879	Hypo-	intergenic	OR2M1P;OR2M5	dist=21040;dist=1328
cg20073681	chr16	4674013	4674013	-0.00311933	2.51662e-05	0.0281859	Hypo-	upstream	MGRN1	dist=812
cg20124394	chr6	71376554	71376554	-0.0128995	6.06443e-05	0.0475843	Hypo-	upstream	SMAP1	dist=920
cg20173011	chr8	101507705	101507705	0.0587459	1.74108e-05	0.0229028	Hyper-	intergenic	MIR4471;ANKRD46	dist=112632;dist=14275
cg20223979	chr22	27999880	27999880	-0.0190996	6.79469e-06	0.0135656	Hypo-	intergenic	LOC100507657;MN1	dist=286079;dist=144385
cg20228385	chr12	56030407	56030407	0.00738715	6.00503e-05	0.0473397	Hyper-	upstream	OR10P1	dist=269
cg20228731	chr7	130646051	130646051	-0.0902737	3.80719e-06	0.0107379	Hypo-	ncRNA_intronic	LINC-PINT
cg20256870	chr14	68367216	68367216	0.0113204	1.43389e-05	0.0205109	Hyper-	intronic	RAD51B
cg20335712	chr7	28714297	28714297	-0.052949	5.56763e-06	0.0128717	Hypo-	intronic	CREB5
cg20347343	chr19	5119355	5119355	0.0044881	1.87488e-05	0.0238501	Hyper-	intronic	KDM4B
cg20366862	chr3	47098794	47098794	0.0632463	1.42212e-07	0.00170368	Hyper-	exonic	SETD2		Yes
cg20378147	chr1	32050627	32050627	0.00771244	1.87708e-05	0.0238501	Hyper-	exonic	TINAGL1
cg20401041	chr14	100876180	100876180	-0.00752547	6.31226e-07	0.00395769	Hypo-	intronic	WDR25
cg20401130	chr2	218894951	218894951	0.0197542	1.39267e-05	0.0201359	Hyper-	intergenic	LOC105373878;CXCR2P1	dist=37613;dist=28927
cg20509726	chr2	224845011	224845011	0.0431894	2.29315e-06	0.00854675	Hyper-	intronic	SERPINE2
cg20545490	chr1	17697680	17697680	-0.00938162	3.2249e-05	0.0323776	Hypo-	intergenic	PADI4;PADI6	dist=7185;dist=1011
cg20654471	chr8	128278515	128278515	-0.0330794	5.26669e-05	0.0437829	Hypo-	ncRNA_intronic	CASC21
cg20671781	chr10	43626471	43626471	-0.00852638	1.99939e-05	0.024748	Hypo-	downstream	RET	dist=674
cg20822254	chr16	90048020	90048020	-0.0121514	1.9485e-06	0.00778094	Hypo-	ncRNA_intronic	AFG3L1P
cg20849146	chr7	17314686	17314686	-0.0802057	4.62939e-05	0.0400739	Hypo-	intergenic	AGR3;AHR	dist=393073;dist=23590
cg20918933	chr1	209798124	209798124	-0.0180754	6.76709e-06	0.0135656	Hypo-	intronic	LAMB3
cg20938047	chr14	25357032	25357032	0.0250799	4.55154e-07	0.00363248	Hyper-	intronic	STXBP6
cg21057610	chr10	79379846	79379846	-0.018793	2.12903e-05	0.0258284	Hypo-	intronic	KCNMA1
cg21133328	chr1	8116328	8116328	-0.0266747	2.25363e-05	0.0264318	Hypo-	intergenic	ERRFI1;LINC01714	dist=29935;dist=152404
cg21156793	chr2	71301576	71301576	0.00553502	5.08381e-06	0.0124474	Hyper-	intronic	NAGK
cg21167905	chr1	172505895	172505895	-0.000836277	2.00956e-05	0.0247824	Hypo-	intronic	SUCO
cg21237861	chr18	77918142	77918142	0.0662333	2.92083e-05	0.030333	Hyper-	exonic	PARD6G
cg21253881	chr15	68867830	68867830	0.0186198	1.31162e-05	0.0194675	Hyper-	intronic	CORO2B
cg21293813	chr4	147065211	147065211	-0.0441862	7.18822e-06	0.0139375	Hypo-	intergenic	LINC01095;LSM6	dist=22146;dist=31624
cg21308993	chr9	19901628	19901628	-0.0131539	1.10596e-05	0.0179651	Hypo-	intergenic	SLC24A2;MLLT3	dist=114611;dist=440035
cg21369801	chr17	80202961	80202961	-0.00140024	2.67075e-05	0.0292513	Hypo-	intronic	CSNK1D
cg21370522	chr6	31543219	31543219	0.0583253	3.84702e-06	0.0107536	Hyper-	upstream	TNF	dist=125
cg21407367	chr8	134188492	134188492	0.00403767	5.23716e-07	0.003724	Hyper-	intergenic	TG;WISP1	dist=41349;dist=14790
cg21411275	chr19	35925466	35925466	0.0111386	2.15961e-05	0.0258913	Hyper-	intergenic	LINC01531;FFAR2	dist=17724;dist=15151
cg21421012	chr9	138797992	138797992	0.0424635	5.27343e-07	0.003724	Hyper-	intronic	CAMSAP1
cg21452109	chr2	100878303	100878303	-0.0119607	1.58187e-06	0.00684666	Hypo-	intergenic	LINC01104;LONRF2	dist=10357;dist=11450
cg21482176	chr5	64249332	64249332	-0.0355782	6.2429e-07	0.00395769	Hypo-	intronic	CWC27		Yes
cg21506763	chr3	38060329	38060329	0.0390997	6.25585e-06	0.0134086	Hyper-	intronic	PLCD1
cg21525558	chr17	28181270	28181270	-0.0368096	7.05864e-06	0.0138144	Hypo-	intronic	SSH2
cg21608901	chr17	75851997	75851997	0.0103521	3.05577e-06	0.010226	Hyper-	intergenic	LINC01987;LINC01973	dist=127356;dist=23086
cg21693532	chr4	40603504	40603504	-0.0463333	1.06507e-07	0.00154795	Hypo-	intronic	RBM47
cg21703975	chr17	18149593	18149593	0.00530271	1.9316e-05	0.0243447	Hyper-	intronic	FLII
cg21737354	chr10	71239238	71239238	0.00327773	5.76037e-05	0.0463366	Hyper-	intronic	TSPAN15
cg21787473	chr3	194892021	194892021	-0.00143197	1.62716e-05	0.0220447	Hypo-	intronic	XXYLT1
cg21800396	chr10	96968197	96968197	0.00877206	5.12245e-07	0.00371649	Hyper-	intronic	ACSM6
cg21805866	chr5	132602073	132602073	0.0172065	2.02853e-05	0.0249704	Hyper-	intronic	FSTL4
cg21841085	chr17	79426353	79426353	0.00669572	4.49453e-05	0.0392612	Hyper-	exonic	BAHCC1
cg21857668	chr3	111451273	111451273	-0.00894446	4.06654e-05	0.0370488	Hypo-	intronic	PLCXD2		Yes
cg21883904	chr7	2596713	2596713	-0.0115834	6.21056e-07	0.00395769	Hypo-	intergenic	BRAT1;IQCE	dist=1321;dist=1893
cg21989229	chr6	116608164	116608164	-0.0227869	5.44856e-07	0.0038076	Hypo-	intronic	DSE
cg22052026	chr14	77417199	77417199	0.00900807	6.2738e-08	0.00127092	Hyper-	intergenic	LRRC74A;LINC01629	dist=80554;dist=8782
cg22090525	chr10	12078334	12078334	-0.00413566	3.32146e-05	0.0330116	Hypo-	intronic	UPF2
cg22100356	chr1	59602398	59602398	-0.0450835	4.55344e-05	0.0395854	Hypo-	ncRNA_intronic	HSD52
cg22138494	chr13	77949107	77949107	0.0272088	4.24456e-05	0.0379169	Hyper-	intergenic	MYCBP2;SCEL	dist=47930;dist=160702
cg22181561	chr2	204463011	204463011	0.00703947	2.12567e-06	0.00823892	Hyper-	intergenic	RAPH1;CD28	dist=62952;dist=108187
cg22225856	chr11	118390431	118390431	-0.0240801	2.72134e-05	0.0295416	Hypo-	exonic	KMT2A
cg22387784	chr12	14996149	14996149	-0.0162229	1.26427e-05	0.0190171	Hypo-	UTR5	ART4
cg22400397	chr1	79509238	79509238	-0.00964419	4.69388e-05	0.0404236	Hypo-	intergenic	ADGRL4;LINC01781	dist=36743;dist=1492202
cg22479453	chr1	110367354	110367354	0.0208446	3.56461e-05	0.0345944	Hyper-	intergenic	EPS8L3;CSF1	dist=60710;dist=85879
cg22488164	chr12	14716910	14716910	0.0217506	4.93357e-06	0.0123014	Hyper-	intronic	PLBD1
cg22502776	chr14	24540516	24540516	0.0549651	7.39051e-07	0.00440552	Hyper-	intronic	CPNE6
cg22562550	chr1	236039927	236039927	0.0245995	3.98084e-08	0.00113048	Hyper-	intronic	LYST
cg22588983	chr5	38783142	38783142	-0.0287385	4.05694e-05	0.0370299	Hypo-	ncRNA_intronic	OSMR-AS1
cg22594773	chr12	123577003	123577003	0.00953621	5.20913e-06	0.0126161	Hyper-	intronic	PITPNM2
cg22669074	chr1	212855381	212855381	0.01209	5.79529e-07	0.00389879	Hyper-	intergenic	FAM71A;BATF3	dist=55261;dist=4378
cg22690339	chr6	38249061	38249061	-0.00925348	4.09689e-05	0.0371418	Hypo-	intronic	BTBD9
cg22707533	chr2	136498715	136498715	-0.00767449	3.70641e-05	0.035322	Hypo-	upstream	UBXN4	dist=474
cg22736056	chr5	131977024	131977024	-0.00722161	2.52987e-05	0.0282871	Hypo-	ncRNA_intronic	TH2LCRR
cg22753611	chr6	17472892	17472892	0.0106104	2.88162e-05	0.0300653	Hyper-	intronic	CAP2
cg22774605	chr6	47247047	47247047	-0.0365049	3.88373e-06	0.0107665	Hypo-	intronic	TNFRSF21
cg23040424	chr11	123279156	123279156	-0.034631	2.51019e-05	0.0281859	Hypo-	intergenic	MIR4493;GRAMD1B	dist=26936;dist=101431
cg23042221	chr3	197607577	197607577	0.00676718	6.33734e-05	0.0489246	Hyper-	intergenic	LRCH3;IQCG	dist=9121;dist=8369
cg23064873	chr8	37457573	37457573	0.0226401	3.40425e-09	0.000570955	Hyper-	intergenic	LINC01605;ZNF703	dist=78669;dist=95696
cg23068701	chr1	11866236	11866236	-0.00456236	9.54474e-06	0.0162934	Hypo-	UTR5	CLCN6
cg23101632	chr2	47502165	47502165	0.00862276	4.51282e-06	0.0117153	Hyper-	ncRNA_intronic	LOC101927043
cg23102695	chr6	47538607	47538607	-0.0132272	2.16064e-05	0.0258913	Hypo-	intronic	CD2AP		Yes
cg23122655	chr8	37457392	37457392	0.00224549	2.0705e-05	0.0253014	Hyper-	intergenic	LINC01605;ZNF703	dist=78488;dist=95877
cg23158916	chr8	126955122	126955122	-0.0283115	5.68125e-05	0.0460021	Hypo-	ncRNA_exonic	LINC00861
cg23164870	chr4	86850108	86850108	0.0231743	2.045e-05	0.0251271	Hyper-	intronic	ARHGAP24
cg23190753	chr7	138037515	138037515	-0.0340239	3.56547e-05	0.0345944	Hypo-	intergenic	MIR4468;TRIM24	dist=228948;dist=107564
cg23234634	chr11	14639610	14639610	-0.0498797	3.24998e-05	0.0325421	Hypo-	intronic	PSMA1
cg23249922	chr10	134231549	134231549	0.00784584	1.87347e-05	0.0238501	Hyper-	downstream	PWWP2B	dist=191
cg23299102	chr7	36495922	36495922	0.0241343	8.75578e-06	0.015613	Hyper-	intergenic	ANLN;AOAH	dist=2521;dist=56627
cg23320029	chr3	171004750	171004750	-0.0316148	1.80459e-05	0.0235077	Hypo-	intronic	TNIK
cg23469537	chr6	141130982	141130982	0.000494667	1.4886e-05	0.0208489	Hyper-	intergenic	MIR4465;NMBR	dist=125962;dist=1264639
cg23470862	chr3	171618536	171618536	0.00668846	4.35123e-06	0.0114028	Hyper-	upstream	TMEM212-AS1	dist=6
cg23492445	chr10	48483996	48483996	-0.0235237	9.34948e-06	0.0161337	Hypo-	intergenic	GDF10;PTPN20	dist=44858;dist=253046
cg23558994	chr15	90606921	90606921	0.0101076	2.36488e-05	0.0273769	Hyper-	intronic	ZNF710
cg23580000	chr16	50322156	50322156	0.01473	6.86912e-06	0.0135938	Hyper-	exonic	ADCY7
cg23606722	chr12	133319848	133319848	-0.0193159	2.56955e-05	0.0285085	Hypo-	exonic	ANKLE2
cg23678954	chr14	89680601	89680601	-0.0125953	1.54852e-05	0.0213319	Hypo-	intronic	FOXN3
cg23701658	chr2	112398370	112398370	0.0203504	2.20883e-05	0.0260689	Hyper-	intergenic	MIR4435-2HG;ANAPC1	dist=145632;dist=126844
cg23729283	chr7	29040109	29040109	0.0182718	9.157e-07	0.00482045	Hyper-	ncRNA_intronic	LOC100506497
cg23740758	chr6	11324433	11324433	0.00585213	4.32225e-06	0.0113713	Hyper-	intronic	NEDD9
cg23761815	chr10	73083123	73083123	0.00915881	1.56256e-07	0.00180738	Hyper-	intronic	SLC29A3
cg23801885	chr6	34458902	34458902	0.00746394	2.1997e-05	0.0260689	Hyper-	intronic	PACSIN1
cg23806727	chr2	135017168	135017168	0.00571057	4.93341e-05	0.0417385	Hyper-	intronic	MGAT5
cg23879203	chr21	30563390	30563390	-0.0152776	1.04522e-06	0.00527227	Hypo-	intergenic	MAP3K7CL;LINC00189	dist=15180;dist=2425
cg23886355	chr13	113662042	113662042	-0.00326607	4.72565e-06	0.0120544	Hypo-	intronic	MCF2L
cg23902264	chr1	241815413	241815413	-0.00173424	6.52953e-07	0.004056	Hypo-	upstream	WDR64	dist=167
cg23903708	chr2	25527266	25527266	0.00907732	4.36393e-05	0.0385522	Hyper-	intronic	DNMT3A
cg23907520	chr1	248307171	248307171	-0.0269006	2.96059e-05	0.0304754	Hypo-	intergenic	OR2M1P;OR2M5	dist=21089;dist=1279
cg23953831	chr1	117544416	117544416	0.0252321	5.96878e-05	0.0472762	Hyper-	UTR5	CD101
cg23958539	chr18	11955557	11955557	-0.0650993	4.83647e-05	0.0411236	Hypo-	intergenic	MPPE1;IMPA2	dist=46761;dist=25870
cg23978724	chr2	177446447	177446447	-0.00851154	4.93935e-07	0.00371649	Hypo-	intergenic	MTX2;MIR1246	dist=243694;dist=19261
cg24054032	chr1	68118899	68118899	-0.0020731	4.34363e-05	0.0385453	Hypo-	intergenic	SERBP1;GADD45A	dist=222776;dist=31961
cg24098807	chr17	66599246	66599246	-0.0193895	7.1761e-06	0.0139375	Hypo-	intergenic	FAM20A;LINC01482	dist=2151;dist=25049
cg24129923	chr17	7814251	7814251	0.00142234	2.50858e-06	0.00894563	Hyper-	exonic	CHD3
cg24219985	chr12	57587422	57587422	-0.00292183	1.45528e-05	0.0205973	Hypo-	exonic	LRP1
cg24298539	chr8	37378424	37378424	0.00282037	2.9894e-06	0.0101288	Hyper-	ncRNA_intronic	LINC01605
cg24313724	chr3	53267619	53267619	-0.00073151	3.13037e-05	0.0317811	Hypo-	intronic	TKT
cg24331428	chr16	81465868	81465868	-0.00217696	9.07188e-08	0.00154795	Hypo-	intergenic	MIR4720;CMIP	dist=47170;dist=12907
cg24337090	chr11	11578126	11578126	0.0483555	1.72344e-06	0.00726006	Hyper-	intronic	GALNT18
cg24359706	chr5	131280497	131280497	-0.0092715	5.72612e-05	0.0461718	Hypo-	intronic	MEIKIN
cg24394336	chr1	17962705	17962705	0.0442527	1.26831e-05	0.0190352	Hyper-	intronic	ARHGEF10L		Yes
cg24453349	chr1	26609148	26609148	0.00879306	1.36613e-05	0.0200547	Hyper-	exonic	UBXN11
cg24457980	chr15	90951110	90951110	-0.00213509	1.30838e-08	0.000915899	Hypo-	intronic	IQGAP1
cg24534438	chr2	136498717	136498717	-0.000364584	1.42796e-05	0.0204696	Hypo-	upstream	UBXN4	dist=472
cg24535074	chr2	30381261	30381261	-0.0113226	5.57203e-05	0.0455104	Hypo-	intronic	YPEL5
cg24553775	chr2	174833607	174833607	-0.0341665	1.16865e-05	0.0181485	Hypo-	intergenic	SP3;LINC01960	dist=3177;dist=56401
cg24632830	chr7	137402780	137402780	0.0426335	1.03581e-05	0.0170736	Hyper-	intronic	DGKI
cg24707889	chr21	46341304	46341304	0.0990426	3.86616e-06	0.0107622	Hyper-	ncRNA_intronic	ITGB2-AS1
cg24755536	chr9	96475965	96475965	-0.00364078	1.22959e-05	0.0188332	Hypo-	intergenic	PHF2;MIR4291	dist=34096;dist=105674
cg24830274	chr7	41826734	41826734	0.0251844	2.4692e-09	0.000552173	Hyper-	intergenic	INHBA-AS1;GLI3	dist=7758;dist=173814
cg24900563	chr11	10320161	10320161	-0.00454964	4.79531e-07	0.0036891	Hypo-	intergenic	SBF2;ADM	dist=4407;dist=6366
cg24912334	chr15	77473379	77473379	-0.0334155	5.33046e-06	0.0127262	Hypo-	exonic	PEAK1
cg24924751	chr14	75740066	75740066	-0.0162822	1.25673e-05	0.0189609	Hypo-	intergenic	TMED10;FOS	dist=96717;dist=5415
cg24940001	chr13	76088891	76088891	-0.0389451	1.252e-06	0.00595699	Hypo-	intergenic	TBC1D4;COMMD6	dist=32587;dist=10459
cg25037610	chr17	74395690	74395690	-0.00495368	2.46306e-06	0.00894563	Hypo-	exonic	UBE2O
cg25132241	chr14	92396859	92396859	0.0129322	2.16826e-05	0.0258913	Hyper-	intronic	FBLN5
cg25221975	chr3	13663444	13663444	0.0414196	1.36305e-06	0.00626324	Hyper-	intronic	FBLN2
cg25228325	chr7	151620691	151620691	-0.000779355	3.96585e-06	0.010904	Hypo-	intergenic	PRKAG2-AS1;GALNTL5	dist=44383;dist=32773
cg25253705	chr13	78314465	78314465	0.00335431	6.60586e-06	0.0135359	Hyper-	intronic	SLAIN1
cg25271366	chr11	44967745	44967745	0.00481447	4.36189e-05	0.0385522	Hyper-	intronic	TP53I11
cg25292163	chr18	68222326	68222326	0.012817	2.31385e-05	0.0270435	Hyper-	intergenic	LINC01910;GTSCR1	dist=170499;dist=75429
cg25316512	chr12	7032991	7032991	-0.0158655	3.78715e-05	0.035835	Hypo-	upstream;downstream	ATN1;ENO2	dist=635;dist=132
cg25358945	chr4	100939079	100939079	0.00423176	3.77908e-05	0.0358091	Hyper-	ncRNA_intronic	LOC256880
cg25390755	chr1	110573395	110573395	0.014816	3.67482e-06	0.0106059	Hyper-	upstream	STRIP1	dist=804
cg25426982	chr18	61683198	61683198	0.0447152	5.89394e-05	0.0470725	Hyper-	intronic	SERPINB8
cg25428009	chr8	126304221	126304221	0.0353877	1.03525e-05	0.0170736	Hyper-	intronic	NSMCE2
cg25495951	chr5	149671926	149671926	0.0040456	5.33587e-05	0.0441937	Hyper-	intergenic	CAMK2A;ARSI	dist=2523;dist=3976
cg25499646	chr19	1811720	1811720	-0.0879423	2.64477e-05	0.029087	Hypo-	exonic	ATP8B3
cg25557301	chr18	10390283	10390283	0.00100839	1.91916e-06	0.00770967	Hyper-	intergenic	VAPA;LINC01254	dist=430265;dist=14847
cg25583608	chr6	134817056	134817056	-0.126944	7.48399e-06	0.0142232	Hypo-	ncRNA_intronic	LINC01010
cg25668052	chr16	74489790	74489790	0.0050283	6.32677e-06	0.0134318	Hyper-	intronic	GLG1
cg25750625	chr2	136651489	136651489	-0.00858945	2.57093e-05	0.0285085	Hypo-	intergenic	MCM6;DARS	dist=17442;dist=11962
cg25763898	chr2	102092013	102092013	-0.0460388	2.35668e-05	0.0273769	Hypo-	upstream	RFX8	dist=848
cg25774094	chr7	41771743	41771743	0.0383456	5.12343e-07	0.00371649	Hyper-	ncRNA_intronic	INHBA-AS1
cg25837904	chr4	154167187	154167187	-0.0103209	1.51718e-05	0.0209863	Hypo-	intronic	TRIM2
cg25869889	chr11	6436464	6436464	0.0227975	3.67937e-05	0.0353132	Hyper-	intronic	APBB1
cg25942526	chr19	7911245	7911245	0.00249349	3.8575e-05	0.0360933	Hyper-	intronic	EVI5L
cg25948093	chr19	44249408	44249408	-0.0170515	4.31188e-06	0.0113713	Hypo-	intronic	SMG9
cg25977797	chr7	36339170	36339170	0.00483813	1.16801e-05	0.0181485	Hyper-	UTR3	EEPD1
cg26010590	chr16	17412395	17412395	-0.0230149	1.38038e-06	0.00629972	Hypo-	intronic	XYLT1
cg26034658	chr11	65836743	65836743	0.00783279	4.75946e-06	0.0120558	Hyper-	downstream	SF3B2	dist=361
cg26080684	chr7	72775853	72775853	0.00817451	2.76618e-05	0.0297431	Hyper-	intergenic	FKBP6;FZD9	dist=3207;dist=72256
cg26140430	chr15	45460256	45460256	0.00360339	4.00881e-05	0.0367691	Hyper-	exonic	SHF
cg26164761	chr2	169055243	169055243	0.0116072	2.59552e-05	0.0287337	Hyper-	intronic	STK39
cg26190359	chr2	3799225	3799225	0.00770008	3.70662e-05	0.035322	Hyper-	intronic	DCDC2C
cg26227957	chr1	19547285	19547285	0.000893031	6.15991e-06	0.0133738	Hyper-	exonic	EMC1
cg26232553	chr8	101471097	101471097	0.00664622	1.08813e-05	0.0177184	Hyper-	intergenic	MIR4471;ANKRD46	dist=76024;dist=50883
cg26236214	chr13	111867078	111867078	-0.0144654	1.44251e-05	0.0205465	Hypo-	intronic	ARHGEF7
cg26299953	chr8	128305282	128305282	-0.01026	3.8568e-05	0.0360933	Hypo-	ncRNA_intronic	CASC21;CASC8
cg26327551	chr3	15358747	15358747	0.00493419	5.8964e-07	0.00391657	Hyper-	intronic	SH3BP5
cg26436204	chr21	47892256	47892256	-0.0348411	3.17857e-05	0.0320665	Hypo-	intronic	DIP2A
cg26465469	chr7	922981	922981	-0.0166337	6.13473e-05	0.0479118	Hypo-	intronic	GET4
cg26536713	chr10	89788462	89788462	0.0495796	5.26238e-05	0.0437829	Hyper-	intergenic	PTEN;RNLS	dist=56775;dist=245159
cg26552158	chr6	46096318	46096318	-0.0542675	8.14288e-06	0.0147246	Hypo-	intergenic	CLIC5;ENPP4	dist=48233;dist=1383
cg26615853	chr10	79347104	79347104	0.0187673	5.68368e-05	0.0460021	Hyper-	intronic	KCNMA1
cg26663590	chr16	28959310	28959310	0.00980859	1.29207e-07	0.00162876	Hyper-	intergenic	CD19;NFATC2IP	dist=8642;dist=3008
cg26665667	chr10	52340628	52340628	-0.0178345	5.96409e-05	0.0472762	Hypo-	intronic	SGMS1
cg26667287	chr22	46419365	46419365	-0.00163406	3.47318e-06	0.0103804	Hypo-	intergenic	LOC730668;LINC00899	dist=12708;dist=16422
cg26701500	chr20	36024614	36024614	0.0054417	8.94596e-07	0.00482045	Hyper-	exonic	SRC
cg26712428	chr10	105218771	105218771	0.0465774	1.26236e-07	0.00162876	Hyper-	upstream	CALHM1	dist=123
cg26789411	chr3	169300004	169300004	-0.0154877	6.78997e-06	0.0135656	Hypo-	intronic	MECOM
cg26804423	chr7	8201134	8201134	0.00821088	4.32681e-07	0.00363248	Hyper-	intronic	ICA1
cg26807233	chr4	146736991	146736991	-0.0273964	4.67509e-05	0.0403135	Hypo-	intronic	ZNF827
cg26841655	chr1	113525976	113525976	0.0301071	1.42284e-05	0.0204696	Hyper-	intergenic	SLC16A1-AS1;LOC100996251	dist=19286;dist=28333	Yes
cg26846781	chr17	61620942	61620942	-0.0113354	4.98099e-06	0.0123014	Hypo-	exonic	KCNH6
cg26880882	chr17	76822808	76822808	0.00407376	1.49111e-06	0.00660016	Hyper-	intronic	USP36
cg26884777	chr6	48785333	48785333	-0.0120635	3.92956e-05	0.0363619	Hypo-	intergenic	PTCHD4;MUT	dist=748908;dist=612740
cg26896166	chr1	244350834	244350834	0.00928523	7.69989e-06	0.0145136	Hyper-	intergenic	ZBTB18;C1orf100	dist=130054;dist=165103
cg26955383	chr10	105218660	105218660	0.0603978	2.75966e-08	0.00113022	Hyper-	upstream	CALHM1	dist=12
cg27016272	chr3	32344486	32344486	-0.0111796	5.85982e-05	0.0469117	Hypo-	intronic	CMTM8
cg27094813	chr1	212624500	212624500	-0.00699957	3.29171e-06	0.0102287	Hypo-	intergenic	NENF;LINC01740	dist=4779;dist=94536
cg27097450	chr11	87133383	87133383	0.000836499	2.56019e-06	0.00894563	Hyper-	intergenic	TMEM135;LOC105369423	dist=93507;dist=295863
cg27106592	chr19	36255833	36255833	0.004537	4.2911e-07	0.00363248	Hyper-	exonic	PROSER3
cg27167895	chr4	88818173	88818173	0.00539759	4.40903e-05	0.038716	Hyper-	intergenic	MEPE;SPP1	dist=50205;dist=78629
cg27182880	chr5	16623360	16623360	0.00621782	1.62985e-05	0.0220447	Hyper-	ncRNA_intronic	LOC101929524
cg27187549	chr12	109014163	109014163	-0.0366417	4.09262e-05	0.0371418	Hypo-	intergenic	TMEM119;SELPLG	dist=22269;dist=1517
cg27287823	chr10	11371558	11371558	0.0112055	3.53354e-08	0.00113048	Hyper-	ncRNA_intronic	CELF2-AS1
cg27404248	chr19	35251955	35251955	-0.0155554	2.79555e-05	0.0298166	Hypo-	intronic	ZNF599
cg27420834	chr15	56940578	56940578	-0.0267732	4.7718e-05	0.0408325	Hypo-	intronic	ZNF280D
cg27431877	chr12	124911924	124911924	0.0117249	4.01193e-05	0.0367691	Hyper-	intronic	NCOR2
cg27445698	chr1	35315676	35315676	-0.00376303	2.55642e-05	0.0285085	Hypo-	downstream	SMIM12	dist=287
cg27465836	chr7	111753280	111753280	-0.0337279	7.2613e-06	0.0140386	Hypo-	intronic	DOCK4
cg27516100	chr6	30624520	30624520	-0.0301439	2.1497e-05	0.0258913	Hypo-	exonic	DHX16
cg27518156	chr6	6751984	6751984	0.0324627	1.31102e-07	0.00162876	Hyper-	intergenic	LY86;RREB1	dist=96768;dist=355846
cg27551724	chr16	90024772	90024772	0.00220174	5.42382e-05	0.0446099	Hyper-	intronic	DEF8
cg27580567	chr18	61108394	61108394	-0.00489813	1.46845e-07	0.00172832	Hypo-	intergenic	VPS4B;SERPINB5	dist=18642;dist=35750
cg27601554	chr2	233734421	233734421	-0.0160464	2.84155e-05	0.0298796	Hypo-	UTR5	C2orf82
cg27621029	chr3	50379973	50379973	-0.0225938	5.86387e-06	0.0131511	Hypo-	exonic	ZMYND10
